# Supplementary material for: Assessment of precision in growth inhibition assay (GIA) using human anti-PfRH5 antibodies
Source: Malar J. 2023 May 19;22:159. doi: 10.1186/s12936-023-04591-6 (PMC10196285; doi:10.1186/s12936-023-04591-6)
Supplement: Supplementary file 1 — Additional file 1: Table S1. Original %GIA data for each sample in each assay. [file 12936_2023_4591_MOESM1_ESM.xlsx]

## Sheet: %GIAoriginal
Study	Donor	Date (YYMMDD)	Plate	FP	Sample	Conc [mg/mL]	%GIA		Note
Main	A	180206	1	2.9	49i	2.5	58.0019		Study	"Main" are data from "Main" experiment. "VAC063" "VAC070" and "VacMix" are from "Clinical" experiment
Main	A	180206	1	2.9	49i	10	97.2248		Donor	Donor code of RBC
Main	A	180206	1	2.9	50i	2.5	64.7549		Plate	GIA plate # tested in the same asasy (1 to 4)
Main	A	180206	1	2.9	50i	10	96.4847		FP	Final % parasitemia of the date
Main	A	180206	1	2.9	51i	1.25	48.7512		Sample	Sample cord within the study
Main	A	180206	1	2.9	51i	5	79.6485			e.g., "49i" of Mian study and "49i" of VAC063 study were different samples
Main	A	180206	1	2.9	52i	2.5	53.9315
Main	A	180206	1	2.9	52i	10	81.0823
Main	A	180206	1	2.9	53i	0.031	63.2747
Main	A	180206	1	2.9	53i	0.5	89.9167
Main	A	180206	1	2.9	54i	0.031	40.4255
Main	A	180206	1	2.9	54i	0.5	81.4986
Main	A	180206	1	2.9	55i	0.031	53.099
Main	A	180206	1	2.9	55i	0.5	89.5467
Main	B	180206	2	2.3	49i	2.5	81.6729
Main	B	180206	2	2.3	49i	10	97.9323
Main	B	180206	2	2.3	50i	2.5	81.7669
Main	B	180206	2	2.3	50i	10	98.5902
Main	B	180206	2	2.3	51i	1.25	73.9662
Main	B	180206	2	2.3	51i	5	89.7556
Main	B	180206	2	2.3	52i	2.5	73.0263
Main	B	180206	2	2.3	52i	10	92.5752
Main	B	180206	2	2.3	53i	0.031	80.4511
Main	B	180206	2	2.3	53i	0.5	96.1466
Main	B	180206	2	2.3	54i	0.031	59.0226
Main	B	180206	2	2.3	54i	0.5	91.6353
Main	B	180206	2	2.3	55i	0.031	75.7519
Main	B	180206	2	2.3	55i	0.5	95.3947
Main	C	180206	3	3.1	49i	2.5	63.1902
Main	C	180206	3	3.1	49i	10	95.2673
Main	C	180206	3	3.1	50i	2.5	60.5609
Main	C	180206	3	3.1	50i	10	95.6179
Main	C	180206	3	3.1	51i	1.25	50.9202
Main	C	180206	3	3.1	51i	5	76.95
Main	C	180206	3	3.1	52i	2.5	58.9833
Main	C	180206	3	3.1	52i	10	79.4917
Main	C	180206	3	3.1	53i	0.031	64.4172
Main	C	180206	3	3.1	53i	0.5	87.2042
Main	C	180206	3	3.1	54i	0.031	34.9693
Main	C	180206	3	3.1	54i	0.5	78.177
Main	C	180206	3	3.1	55i	0.031	54.2507
Main	C	180206	3	3.1	55i	0.5	85.6266
Main	D	180206	4	2.39	49i	2.5	71.4163
Main	D	180206	4	2.39	49i	10	96.6953
Main	D	180206	4	2.39	50i	2.5	70.7296
Main	D	180206	4	2.39	50i	10	97.5966
Main	D	180206	4	2.39	51i	1.25	57.9399
Main	D	180206	4	2.39	51i	5	81.1159
Main	D	180206	4	2.39	52i	2.5	55.4506
Main	D	180206	4	2.39	52i	10	86.4378
Main	D	180206	4	2.39	53i	0.031	71.6738
Main	D	180206	4	2.39	53i	0.5	87.1674
Main	D	180206	4	2.39	54i	0.031	37.8541
Main	D	180206	4	2.39	54i	0.5	82.9185
Main	D	180206	4	2.39	55i	0.031	59.6567
Main	D	180206	4	2.39	55i	0.5	89.7425
Main	A	180208	1	2.48	49i	2.5	70.306
Main	A	180208	1	2.48	49i	10	96.1952
Main	A	180208	1	2.48	50i	2.5	70.4715
Main	A	180208	1	2.48	50i	10	96.6088
Main	A	180208	1	2.48	51i	1.25	57.651
Main	A	180208	1	2.48	51i	5	83.0438
Main	A	180208	1	2.48	52i	2.5	60.1323
Main	A	180208	1	2.48	52i	10	86.0215
Main	A	180208	1	2.48	53i	0.031	73.5318
Main	A	180208	1	2.48	53i	0.5	91.7287
Main	A	180208	1	2.48	54i	0.031	44.4996
Main	A	180208	1	2.48	54i	0.5	86.9313
Main	A	180208	1	2.48	55i	0.031	62.2002
Main	A	180208	1	2.48	55i	0.5	91.067
Main	B	180208	2	2.5	49i	2.5	83.3173
Main	B	180208	2	2.5	49i	10	96.2392
Main	B	180208	2	2.5	50i	2.5	85.7281
Main	B	180208	2	2.5	50i	10	97.8785
Main	B	180208	2	2.5	51i	1.25	77.7242
Main	B	180208	2	2.5	51i	5	91.7068
Main	B	180208	2	2.5	52i	2.5	77.8206
Main	B	180208	2	2.5	52i	10	91.9961
Main	B	180208	2	2.5	53i	0.031	86.4995
Main	B	180208	2	2.5	53i	0.5	96.1427
Main	B	180208	2	2.5	54i	0.031	65.7666
Main	B	180208	2	2.5	54i	0.5	93.2498
Main	B	180208	2	2.5	55i	0.031	79.7493
Main	B	180208	2	2.5	55i	0.5	95.9499
Main	C	180208	3	2.6	49i	2.5	66.0777
Main	C	180208	3	2.6	49i	10	93.2862
Main	C	180208	3	2.6	50i	2.5	68.1979
Main	C	180208	3	2.6	50i	10	94.9647
Main	C	180208	3	2.6	51i	1.25	56.8905
Main	C	180208	3	2.6	51i	5	78.1802
Main	C	180208	3	2.6	52i	2.5	58.3039
Main	C	180208	3	2.6	52i	10	79.947
Main	C	180208	3	2.6	53i	0.031	69.9647
Main	C	180208	3	2.6	53i	0.5	88.6042
Main	C	180208	3	2.6	54i	0.031	41.6078
Main	C	180208	3	2.6	54i	0.5	80.6537
Main	C	180208	3	2.6	55i	0.031	58.6572
Main	C	180208	3	2.6	55i	0.5	87.0141
Main	D	180208	4	2.4	49i	2.5	70.4251
Main	D	180208	4	2.4	49i	10	95.1941
Main	D	180208	4	2.4	50i	2.5	74.0296
Main	D	180208	4	2.4	50i	10	94.4547
Main	D	180208	4	2.4	51i	1.25	60.2588
Main	D	180208	4	2.4	51i	5	82.2551
Main	D	180208	4	2.4	52i	2.5	61.6451
Main	D	180208	4	2.4	52i	10	84.3808
Main	D	180208	4	2.4	53i	0.031	72.9205
Main	D	180208	4	2.4	53i	0.5	91.3124
Main	D	180208	4	2.4	54i	0.031	44.5471
Main	D	180208	4	2.4	54i	0.5	85.305
Main	D	180208	4	2.4	55i	0.031	63.586
Main	D	180208	4	2.4	55i	0.5	90.7579
Main	A	180216	1	2	49i	2.5	70.7386
Main	A	180216	1	2	49i	10	96.9697
Main	A	180216	1	2	50i	2.5	71.4015
Main	A	180216	1	2	50i	10	97.3485
Main	A	180216	1	2	51i	1.25	61.6477
Main	A	180216	1	2	51i	5	85.5114
Main	A	180216	1	2	52i	2.5	65.625
Main	A	180216	1	2	52i	10	86.4583
Main	A	180216	1	2	53i	0.031	77.0833
Main	A	180216	1	2	53i	0.5	91.6667
Main	A	180216	1	2	54i	0.031	48.4848
Main	A	180216	1	2	54i	0.5	86.1742
Main	A	180216	1	2	55i	0.031	68.5606
Main	A	180216	1	2	55i	0.5	92.1402
Main	B	180216	2	1.9	49i	2.5	84.9231
Main	B	180216	2	1.9	49i	10	98.6667
Main	B	180216	2	1.9	50i	2.5	86.2564
Main	B	180216	2	1.9	50i	10	99.2821
Main	B	180216	2	1.9	51i	1.25	77.1282
Main	B	180216	2	1.9	51i	5	94.2564
Main	B	180216	2	1.9	52i	2.5	79.0769
Main	B	180216	2	1.9	52i	10	92.3077
Main	B	180216	2	1.9	53i	0.031	86.5641
Main	B	180216	2	1.9	53i	0.5	97.1282
Main	B	180216	2	1.9	54i	0.031	63.8974
Main	B	180216	2	1.9	54i	0.5	92.9231
Main	B	180216	2	1.9	55i	0.031	81.9487
Main	B	180216	2	1.9	55i	0.5	96.3077
Main	C	180216	3	2.1	49i	2.5	71.3583
Main	C	180216	3	2.1	49i	10	96.8504
Main	C	180216	3	2.1	50i	2.5	70.7677
Main	C	180216	3	2.1	50i	10	97.1457
Main	C	180216	3	2.1	51i	1.25	59.8425
Main	C	180216	3	2.1	51i	5	81.5945
Main	C	180216	3	2.1	52i	2.5	58.8583
Main	C	180216	3	2.1	52i	10	81.9882
Main	C	180216	3	2.1	53i	0.031	72.6378
Main	C	180216	3	2.1	53i	0.5	91.7323
Main	C	180216	3	2.1	54i	0.031	42.126
Main	C	180216	3	2.1	54i	0.5	83.0709
Main	C	180216	3	2.1	55i	0.031	64.5669
Main	C	180216	3	2.1	55i	0.5	90.1575
Main	D	180216	4	1.5	49i	2.5	74.8697
Main	D	180216	4	1.5	49i	10	97.7059
Main	D	180216	4	1.5	50i	2.5	75.9124
Main	D	180216	4	1.5	50i	10	98.7487
Main	D	180216	4	1.5	51i	1.25	69.6559
Main	D	180216	4	1.5	51i	5	85.7143
Main	D	180216	4	1.5	52i	2.5	64.2336
Main	D	180216	4	1.5	52i	10	87.1741
Main	D	180216	4	1.5	53i	0.031	80.9176
Main	D	180216	4	1.5	53i	0.5	93.7435
Main	D	180216	4	1.5	54i	0.031	49.7393
Main	D	180216	4	1.5	54i	0.5	85.5057
Main	D	180216	4	1.5	55i	0.031	73.5141
Main	D	180216	4	1.5	55i	0.5	91.9708
VAC063	W	180227	1	3.7	01i	10	98.9256
VAC063	W	180227	1	3.7	02i	10	81.0744
VAC063	W	180227	1	3.7	03i	10	60.7438
VAC063	W	180227	1	3.7	04i	10	71.5702
VAC063	W	180227	1	3.7	05i	10	93.4711
VAC063	W	180227	1	3.7	06i	10	75.9504
VAC063	W	180227	1	3.7	07i	10	84.4628
VAC063	W	180227	1	3.7	08i	10	68.0992
VAC063	W	180227	1	3.7	09i	10	68.0992
VAC063	W	180227	1	3.7	10i	10	60.5785
VAC063	W	180227	1	3.7	11i	10	89.1736
VAC063	W	180227	1	3.7	12i	10	88.0165
VAC063	W	180227	2	3.7	32i	10	90.8377
VAC063	W	180227	2	3.7	33i	10	43.1937
VAC063	W	180227	2	3.7	34i	10	82.897
VAC063	W	180227	2	3.7	35i	10	56.8935
VAC063	W	180227	2	3.7	36i	10	72.2513
VAC063	W	180227	2	3.7	37i	10	53.0541
VAC063	W	180227	2	3.7	38i	10	77.2251
VAC063	W	180227	2	3.7	39i	10	94.2408
VAC063	W	180227	2	3.7	40i	10	91.3613
VAC063	W	180227	3	3.7	41i	10	98.0583
VAC063	W	180227	3	3.7	42i	10	87.8199
VAC063	W	180227	3	3.7	43i	10	92.0565
VAC063	W	180227	3	3.7	44i	10	77.4051
VAC063	W	180227	3	3.7	45i	10	84.2012
VAC063	W	180227	3	3.7	46i	10	62.6655
VAC063	W	180227	3	3.7	47i	10	97.8817
VAC063	W	180227	3	3.7	48i	10	63.5481
VAC063	W	180227	3	3.7	49i	10	87.5552
VAC063	W	180227	3	3.7	50i	10	82.7008
VAC063	W	180227	3	3.7	51i	10	81.2886
VAC063	W	180227	3	3.7	52i	10	92.8508
VAC063	W	180227	3	3.7	53i	10	96.293
VAC063	W	180227	3	3.7	54i	10	91.88
VAC063	W	180227	3	3.7	55i	10	91.9682
VAC063	W	180227	3	3.7	56i	10	90.9974
VAC063	W	180227	3	3.7	57i	10	96.9991
VAC063	W	180227	3	3.7	58i	10	86.5843
VAC063	W	180227	3	3.7	59i	10	84.7308
VAC063	W	180227	3	3.7	60i	10	66.9903
VAC063	W	180301	1	3.9	61i	10	79.8332
VAC063	W	180301	1	3.9	62i	10	97.5739
VAC063	W	180301	1	3.9	63i	10	70.5838
VAC063	W	180301	1	3.9	64i	10	81.2737
VAC063	W	180301	1	3.9	65i	10	86.3533
VAC063	W	180301	1	3.9	66i	10	84.9886
VAC063	W	180301	1	3.9	67i	10	74.6778
VAC063	W	180301	1	3.9	68i	10	80.8188
VAC063	W	180301	1	3.9	69i	10	98.0288
VAC063	W	180301	1	3.9	70i	10	72.7066
VAC063	W	180301	1	3.9	71i	10	76.4973
VAC063	W	180301	1	3.9	72i	10	95.4511
VAC063	W	180301	1	3.9	73i	10	71.7968
VAC063	W	180301	1	3.9	74i	10	81.0462
VAC063	E	180312	1	2.88	01i	0.039	12.7056
VAC063	E	180312	1	2.88	01i	0.078	17.1464
VAC063	E	180312	1	2.88	01i	0.156	23.0674
VAC063	E	180312	1	2.88	01i	0.313	32.9359
VAC063	E	180312	1	2.88	01i	0.625	43.7911
VAC063	E	180312	1	2.88	01i	1.25	54.153
VAC063	E	180312	1	2.88	01i	2.5	73.1497
VAC063	E	180312	1	2.88	01i	5	91.5296
VAC063	E	180312	1	2.88	01i	10	101.398
VAC063	E	180312	1	2.88	02i	0.039	10.2385
VAC063	E	180312	1	2.88	02i	0.078	12.8289
VAC063	E	180312	1	2.88	02i	0.156	17.6398
VAC063	E	180312	1	2.88	02i	0.313	18.0099
VAC063	E	180312	1	2.88	02i	0.625	26.2747
VAC063	E	180312	1	2.88	02i	1.25	37.3766
VAC063	E	180312	1	2.88	02i	2.5	42.9276
VAC063	E	180312	1	2.88	02i	5	58.5938
VAC063	E	180312	1	2.88	02i	10	79.6875
VAC063	E	180312	1	2.88	03i	0.039	12.4589
VAC063	E	180312	1	2.88	03i	0.078	15.2961
VAC063	E	180312	1	2.88	03i	0.156	18.6266
VAC063	E	180312	1	2.88	03i	0.313	20.6003
VAC063	E	180312	1	2.88	03i	0.625	27.2615
VAC063	E	180312	1	2.88	03i	1.25	31.8257
VAC063	E	180312	1	2.88	03i	2.5	41.0773
VAC063	E	180312	1	2.88	03i	5	50.699
VAC063	E	180312	1	2.88	03i	10	64.3914
VAC063	E	180312	2	2.88	04i	0.039	1.73913
VAC063	E	180312	2	2.88	04i	0.078	12.0435
VAC063	E	180312	2	2.88	04i	0.156	16.2174
VAC063	E	180312	2	2.88	04i	0.313	15.8261
VAC063	E	180312	2	2.88	04i	0.625	25.2174
VAC063	E	180312	2	2.88	04i	1.25	32
VAC063	E	180312	2	2.88	04i	2.5	44.1304
VAC063	E	180312	2	2.88	04i	5	51.5652
VAC063	E	180312	2	2.88	04i	10	70.3478
VAC063	E	180312	2	2.88	05i	0.039	11.5217
VAC063	E	180312	2	2.88	05i	0.078	16.4783
VAC063	E	180312	2	2.88	05i	0.156	24.5652
VAC063	E	180312	2	2.88	05i	0.313	26.5217
VAC063	E	180312	2	2.88	05i	0.625	38.5217
VAC063	E	180312	2	2.88	05i	1.25	51.8261
VAC063	E	180312	2	2.88	05i	2.5	59.7826
VAC063	E	180312	2	2.88	05i	5	77.2609
VAC063	E	180312	2	2.88	05i	10	93.0435
VAC063	E	180312	2	2.88	06i	0.039	7.08696
VAC063	E	180312	2	2.88	06i	0.078	16.4783
VAC063	E	180312	2	2.88	06i	0.156	20.5217
VAC063	E	180312	2	2.88	06i	0.313	23.1304
VAC063	E	180312	2	2.88	06i	0.625	29.7826
VAC063	E	180312	2	2.88	06i	1.25	43.7391
VAC063	E	180312	2	2.88	06i	2.5	43.2174
VAC063	E	180312	2	2.88	06i	5	58.4783
VAC063	E	180312	2	2.88	06i	10	76.7391
VAC063	E	180312	3	2.88	07i	0.039	5.46667
VAC063	E	180312	3	2.88	07i	0.078	8.93333
VAC063	E	180312	3	2.88	07i	0.156	12.6667
VAC063	E	180312	3	2.88	07i	0.313	16.6667
VAC063	E	180312	3	2.88	07i	0.625	22.4
VAC063	E	180312	3	2.88	07i	1.25	28.4
VAC063	E	180312	3	2.88	07i	2.5	41.8667
VAC063	E	180312	3	2.88	07i	5	57.7333
VAC063	E	180312	3	2.88	07i	10	80
VAC063	E	180312	3	2.88	08i	0.039	5.6
VAC063	E	180312	3	2.88	08i	0.078	4.8
VAC063	E	180312	3	2.88	08i	0.156	9.2
VAC063	E	180312	3	2.88	08i	0.313	11.2
VAC063	E	180312	3	2.88	08i	0.625	16.9333
VAC063	E	180312	3	2.88	08i	1.25	28.4
VAC063	E	180312	3	2.88	08i	2.5	36.9333
VAC063	E	180312	3	2.88	08i	5	47.8667
VAC063	E	180312	3	2.88	08i	10	63.6
VAC063	E	180312	3	2.88	09i	0.039	6.26667
VAC063	E	180312	3	2.88	09i	0.078	11.4667
VAC063	E	180312	3	2.88	09i	0.156	12
VAC063	E	180312	3	2.88	09i	0.313	13.8667
VAC063	E	180312	3	2.88	09i	0.625	20.2667
VAC063	E	180312	3	2.88	09i	1.25	29.0667
VAC063	E	180312	3	2.88	09i	2.5	36.1333
VAC063	E	180312	3	2.88	09i	5	52
VAC063	E	180312	3	2.88	09i	10	68.9333
VAC063	E	180312	4	2.88	10i	0.039	0.834879
VAC063	E	180312	4	2.88	10i	0.078	0.974026
VAC063	E	180312	4	2.88	10i	0.156	7.37477
VAC063	E	180312	4	2.88	10i	0.313	10.5751
VAC063	E	180312	4	2.88	10i	0.625	13.4972
VAC063	E	180312	4	2.88	10i	1.25	21.0111
VAC063	E	180312	4	2.88	10i	2.5	29.7774
VAC063	E	180312	4	2.88	10i	5	39.6568
VAC063	E	180312	4	2.88	10i	10	56.2152
VAC063	E	180312	4	2.88	11i	0.039	4.87013
VAC063	E	180312	4	2.88	11i	0.078	10.0186
VAC063	E	180312	4	2.88	11i	0.156	11.2709
VAC063	E	180312	4	2.88	11i	0.313	19.0631
VAC063	E	180312	4	2.88	11i	0.625	27.4119
VAC063	E	180312	4	2.88	11i	1.25	37.4304
VAC063	E	180312	4	2.88	11i	2.5	48.2839
VAC063	E	180312	4	2.88	11i	5	65.8163
VAC063	E	180312	4	2.88	11i	10	85.9926
VAC063	E	180312	4	2.88	12i	0.039	5.9833
VAC063	E	180312	4	2.88	12i	0.078	6.81818
VAC063	E	180312	4	2.88	12i	0.156	14.6104
VAC063	E	180312	4	2.88	12i	0.313	19.7588
VAC063	E	180312	4	2.88	12i	0.625	29.4991
VAC063	E	180312	4	2.88	12i	1.25	38.6827
VAC063	E	180312	4	2.88	12i	2.5	47.5881
VAC063	E	180312	4	2.88	12i	5	64.0074
VAC063	E	180312	4	2.88	12i	10	83.6271
VAC063	E	180313	1	3.5	32i	0.078	13.5659
VAC063	E	180313	1	3.5	32i	0.156	15.3747
VAC063	E	180313	1	3.5	32i	0.313	21.7054
VAC063	E	180313	1	3.5	32i	0.625	25.8398
VAC063	E	180313	1	3.5	32i	1.25	35.9173
VAC063	E	180313	1	3.5	32i	2.5	48.1912
VAC063	E	180313	1	3.5	32i	5	69.509
VAC063	E	180313	1	3.5	32i	10	88.8889
VAC063	E	180313	1	3.5	33i	0.039	6.84755
VAC063	E	180313	1	3.5	33i	0.078	5.55556
VAC063	E	180313	1	3.5	33i	0.156	7.88114
VAC063	E	180313	1	3.5	33i	0.313	4.13437
VAC063	E	180313	1	3.5	33i	0.625	6.71835
VAC063	E	180313	1	3.5	33i	1.25	10.5943
VAC063	E	180313	1	3.5	33i	2.5	19.6382
VAC063	E	180313	1	3.5	33i	5	28.6822
VAC063	E	180313	1	3.5	33i	10	40.0517
VAC063	E	180313	1	3.5	34i	0.039	5.03876
VAC063	E	180313	1	3.5	34i	0.078	12.6615
VAC063	E	180313	1	3.5	34i	0.156	16.2791
VAC063	E	180313	1	3.5	34i	0.313	19.2506
VAC063	E	180313	1	3.5	34i	0.625	28.8114
VAC063	E	180313	1	3.5	34i	1.25	36.6925
VAC063	E	180313	1	3.5	34i	2.5	47.1576
VAC063	E	180313	1	3.5	34i	5	60.4651
VAC063	E	180313	1	3.5	34i	10	79.9742
VAC063	E	180313	2	3.5	35i	0.039	6.38393
VAC063	E	180313	2	3.5	35i	0.078	6.11607
VAC063	E	180313	2	3.5	35i	0.156	3.97321
VAC063	E	180313	2	3.5	35i	0.313	3.03571
VAC063	E	180313	2	3.5	35i	0.625	7.99107
VAC063	E	180313	2	3.5	35i	1.25	9.59821
VAC063	E	180313	2	3.5	35i	2.5	22.4554
VAC063	E	180313	2	3.5	35i	5	35.3125
VAC063	E	180313	2	3.5	35i	10	48.5714
VAC063	E	180313	2	3.5	36i	0.039	3.4375
VAC063	E	180313	2	3.5	36i	0.078	10
VAC063	E	180313	2	3.5	36i	0.156	12.6786
VAC063	E	180313	2	3.5	36i	0.313	14.6875
VAC063	E	180313	2	3.5	36i	0.625	22.3214
VAC063	E	180313	2	3.5	36i	1.25	25.9375
VAC063	E	180313	2	3.5	36i	2.5	33.9732
VAC063	E	180313	2	3.5	36i	5	47.9018
VAC063	E	180313	2	3.5	36i	10	64.1071
VAC063	E	180313	2	3.5	37i	0.039	8.79464
VAC063	E	180313	2	3.5	37i	0.078	7.58929
VAC063	E	180313	2	3.5	37i	0.156	8.25893
VAC063	E	180313	2	3.5	37i	0.313	6.65179
VAC063	E	180313	2	3.5	37i	0.625	9.59821
VAC063	E	180313	2	3.5	37i	1.25	15.0893
VAC063	E	180313	2	3.5	37i	2.5	22.1875
VAC063	E	180313	2	3.5	37i	5	37.8571
VAC063	E	180313	2	3.5	37i	10	51.3839
VAC063	E	180313	3	3.5	38i	0.039	7.8125
VAC063	E	180313	3	3.5	38i	0.078	10.7589
VAC063	E	180313	3	3.5	38i	0.156	12.6339
VAC063	E	180313	3	3.5	38i	0.313	15.1786
VAC063	E	180313	3	3.5	38i	0.625	24.8214
VAC063	E	180313	3	3.5	38i	1.25	32.0536
VAC063	E	180313	3	3.5	38i	2.5	42.7679
VAC063	E	180313	3	3.5	38i	5	54.5536
VAC063	E	180313	3	3.5	38i	10	71.2946
VAC063	E	180313	3	3.5	39i	0.039	9.82143
VAC063	E	180313	3	3.5	39i	0.078	13.9732
VAC063	E	180313	3	3.5	39i	0.156	16.3839
VAC063	E	180313	3	3.5	39i	0.313	24.8214
VAC063	E	180313	3	3.5	39i	0.625	32.5893
VAC063	E	180313	3	3.5	39i	1.25	41.2946
VAC063	E	180313	3	3.5	39i	2.5	56.2946
VAC063	E	180313	3	3.5	39i	5	75.8482
VAC063	E	180313	3	3.5	39i	10	92.7232
VAC063	E	180313	3	3.5	40i	0.039	10.8929
VAC063	E	180313	3	3.5	40i	0.078	15.8482
VAC063	E	180313	3	3.5	40i	0.156	22.1429
VAC063	E	180313	3	3.5	40i	0.313	29.5089
VAC063	E	180313	3	3.5	40i	0.625	38.0804
VAC063	E	180313	3	3.5	40i	1.25	46.1161
VAC063	E	180313	3	3.5	40i	2.5	56.6964
VAC063	E	180313	3	3.5	40i	5	71.5625
VAC063	E	180313	3	3.5	40i	10	89.6429
VAC063	E	180313	4	3.5	41i	0.039	0
VAC063	E	180313	4	3.5	41i	0.078	10.9142
VAC063	E	180313	4	3.5	41i	0.156	19.5896
VAC063	E	180313	4	3.5	41i	0.313	22.8078
VAC063	E	180313	4	3.5	41i	0.625	35.1213
VAC063	E	180313	4	3.5	41i	1.25	45.4757
VAC063	E	180313	4	3.5	41i	2.5	61.7071
VAC063	E	180313	4	3.5	41i	5	85.2146
VAC063	E	180313	4	3.5	41i	10	96.1287
VAC063	E	180313	4	3.5	42i	0.039	1.53918
VAC063	E	180313	4	3.5	42i	0.078	5.59701
VAC063	E	180313	4	3.5	42i	0.156	8.2556
VAC063	E	180313	4	3.5	42i	0.313	10.7743
VAC063	E	180313	4	3.5	42i	0.625	22.1082
VAC063	E	180313	4	3.5	42i	1.25	28.6847
VAC063	E	180313	4	3.5	42i	2.5	38.3396
VAC063	E	180313	4	3.5	42i	5	60.8675
VAC063	E	180313	4	3.5	42i	10	81.5765
VAC063	E	180313	4	3.5	43i	0.039	2.79851
VAC063	E	180313	4	3.5	43i	0.078	5.17724
VAC063	E	180313	4	3.5	43i	0.156	11.8937
VAC063	E	180313	4	3.5	43i	0.313	20.9888
VAC063	E	180313	4	3.5	43i	0.625	28.9646
VAC063	E	180313	4	3.5	43i	1.25	37.6399
VAC063	E	180313	4	3.5	43i	2.5	47.0149
VAC063	E	180313	4	3.5	43i	5	68.2836
VAC063	E	180313	4	3.5	43i	10	88.7127
VAC063	E	180315	1	3.1	44i	0.039	10.2775
VAC063	E	180315	1	3.1	44i	0.078	15.4814
VAC063	E	180315	1	3.1	44i	0.156	19.9046
VAC063	E	180315	1	3.1	44i	0.313	25.4987
VAC063	E	180315	1	3.1	44i	0.625	27.9705
VAC063	E	180315	1	3.1	44i	1.25	36.817
VAC063	E	180315	1	3.1	44i	2.5	52.4284
VAC063	E	180315	1	3.1	44i	5	59.0633
VAC063	E	180315	1	3.1	44i	10	75.1951
VAC063	E	180315	1	3.1	45i	0.039	11.7086
VAC063	E	180315	1	3.1	45i	0.078	16.9124
VAC063	E	180315	1	3.1	45i	0.156	20.9454
VAC063	E	180315	1	3.1	45i	0.313	26.5395
VAC063	E	180315	1	3.1	45i	0.625	30.8326
VAC063	E	180315	1	3.1	45i	1.25	40.4597
VAC063	E	180315	1	3.1	45i	2.5	56.4614
VAC063	E	180315	1	3.1	45i	5	67.1292
VAC063	E	180315	1	3.1	45i	10	82.3504
VAC063	E	180315	1	3.1	46i	0.039	16.6522
VAC063	E	180315	1	3.1	46i	0.078	15.8716
VAC063	E	180315	1	3.1	46i	0.156	18.2134
VAC063	E	180315	1	3.1	46i	0.313	21.4657
VAC063	E	180315	1	3.1	46i	0.625	28.1006
VAC063	E	180315	1	3.1	46i	1.25	31.353
VAC063	E	180315	1	3.1	46i	2.5	42.5412
VAC063	E	180315	1	3.1	46i	5	53.9896
VAC063	E	180315	1	3.1	46i	10	66.869
VAC063	E	180315	2	3.1	47i	0.039	15.5993
VAC063	E	180315	2	3.1	47i	0.078	20.8143
VAC063	E	180315	2	3.1	47i	0.156	30.1464
VAC063	E	180315	2	3.1	47i	0.313	39.8902
VAC063	E	180315	2	3.1	47i	0.625	46.8893
VAC063	E	180315	2	3.1	47i	1.25	61.4364
VAC063	E	180315	2	3.1	47i	2.5	73.925
VAC063	E	180315	2	3.1	47i	5	89.7072
VAC063	E	180315	2	3.1	47i	10	100
VAC063	E	180315	2	3.1	48i	0.039	11.8939
VAC063	E	180315	2	3.1	48i	0.078	12.4428
VAC063	E	180315	2	3.1	48i	0.156	19.8536
VAC063	E	180315	2	3.1	48i	0.313	23.6962
VAC063	E	180315	2	3.1	48i	0.625	23.6962
VAC063	E	180315	2	3.1	48i	1.25	35.9103
VAC063	E	180315	2	3.1	48i	2.5	40.9881
VAC063	E	180315	2	3.1	48i	5	48.1244
VAC063	E	180315	2	3.1	48i	10	64.5929
VAC063	E	180315	2	3.1	49i	0.039	12.9918
VAC063	E	180315	2	3.1	49i	0.078	13.5407
VAC063	E	180315	2	3.1	49i	0.156	20.5398
VAC063	E	180315	2	3.1	49i	0.313	28.2251
VAC063	E	180315	2	3.1	49i	0.625	34.4007
VAC063	E	180315	2	3.1	49i	1.25	46.8893
VAC063	E	180315	2	3.1	49i	2.5	56.9076
VAC063	E	180315	2	3.1	49i	5	72.9643
VAC063	E	180315	2	3.1	49i	10	88.0604
VAC063	E	180315	3	3.1	50i	0.039	13.5571
VAC063	E	180315	3	3.1	50i	0.078	15.5187
VAC063	E	180315	3	3.1	50i	0.156	18.0035
VAC063	E	180315	3	3.1	50i	0.313	22.973
VAC063	E	180315	3	3.1	50i	0.625	29.381
VAC063	E	180315	3	3.1	50i	1.25	35.1351
VAC063	E	180315	3	3.1	50i	2.5	48.2127
VAC063	E	180315	3	3.1	50i	5	61.5519
VAC063	E	180315	3	3.1	50i	10	79.4682
VAC063	E	180315	3	3.1	51i	0.039	12.7724
VAC063	E	180315	3	3.1	51i	0.078	13.8187
VAC063	E	180315	3	3.1	51i	0.156	16.565
VAC063	E	180315	3	3.1	51i	0.313	22.7114
VAC063	E	180315	3	3.1	51i	0.625	28.3348
VAC063	E	180315	3	3.1	51i	1.25	38.5353
VAC063	E	180315	3	3.1	51i	2.5	51.6129
VAC063	E	180315	3	3.1	51i	5	64.8213
VAC063	E	180315	3	3.1	51i	10	79.8605
VAC063	E	180315	3	3.1	52i	0.039	11.857
VAC063	E	180315	3	3.1	52i	0.078	11.2031
VAC063	E	180315	3	3.1	52i	0.156	18.7881
VAC063	E	180315	3	3.1	52i	0.313	24.6731
VAC063	E	180315	3	3.1	52i	0.625	29.6425
VAC063	E	180315	3	3.1	52i	1.25	42.7201
VAC063	E	180315	3	3.1	52i	2.5	59.4595
VAC063	E	180315	3	3.1	52i	5	77.245
VAC063	E	180315	3	3.1	52i	10	92.0227
VAC063	E	180315	4	3.1	53i	0.039	12.1307
VAC063	E	180315	4	3.1	53i	0.078	16.8308
VAC063	E	180315	4	3.1	53i	0.156	25.291
VAC063	E	180315	4	3.1	53i	0.313	31.3339
VAC063	E	180315	4	3.1	53i	0.625	38.7198
VAC063	E	180315	4	3.1	53i	1.25	50.1343
VAC063	E	180315	4	3.1	53i	2.5	63.1603
VAC063	E	180315	4	3.1	53i	5	81.2892
VAC063	E	180315	4	3.1	53i	10	96.8666
VAC063	E	180315	4	3.1	54i	0.039	9.44494
VAC063	E	180315	4	3.1	54i	0.078	11.8621
VAC063	E	180315	4	3.1	54i	0.156	20.9937
VAC063	E	180315	4	3.1	54i	0.313	26.4996
VAC063	E	180315	4	3.1	54i	0.625	36.1683
VAC063	E	180315	4	3.1	54i	1.25	46.1056
VAC063	E	180315	4	3.1	54i	2.5	57.5201
VAC063	E	180315	4	3.1	54i	5	75.3805
VAC063	E	180315	4	3.1	54i	10	91.6294
VAC063	E	180315	4	3.1	55i	0.039	5.68487
VAC063	E	180315	4	3.1	55i	0.078	10.1164
VAC063	E	180315	4	3.1	55i	0.156	15.2193
VAC063	E	180315	4	3.1	55i	0.313	23.6795
VAC063	E	180315	4	3.1	55i	0.625	31.4682
VAC063	E	180315	4	3.1	55i	1.25	46.2399
VAC063	E	180315	4	3.1	55i	2.5	60.8774
VAC063	E	180315	4	3.1	55i	5	80.6177
VAC063	E	180315	4	3.1	55i	10	93.5094
VAC063	E	180317	1	3.6	56i	0.078	5.89005
VAC063	E	180317	1	3.6	56i	0.156	12.9581
VAC063	E	180317	1	3.6	56i	0.313	21.7277
VAC063	E	180317	1	3.6	56i	0.625	31.6754
VAC063	E	180317	1	3.6	56i	1.25	42.9319
VAC063	E	180317	1	3.6	56i	2.5	54.8429
VAC063	E	180317	1	3.6	56i	5	71.466
VAC063	E	180317	1	3.6	56i	10	88.2199
VAC063	E	180317	1	3.6	57i	0.039	2.09424
VAC063	E	180317	1	3.6	57i	0.078	7.32984
VAC063	E	180317	1	3.6	57i	0.156	13.089
VAC063	E	180317	1	3.6	57i	0.313	23.2984
VAC063	E	180317	1	3.6	57i	0.625	38.089
VAC063	E	180317	1	3.6	57i	1.25	49.3455
VAC063	E	180317	1	3.6	57i	2.5	64.9215
VAC063	E	180317	1	3.6	57i	5	82.199
VAC063	E	180317	1	3.6	57i	10	95.1571
VAC063	E	180317	1	3.6	58i	0.039	5.49738
VAC063	E	180317	1	3.6	58i	0.078	10.6021
VAC063	E	180317	1	3.6	58i	0.156	11.6492
VAC063	E	180317	1	3.6	58i	0.313	20.9424
VAC063	E	180317	1	3.6	58i	0.625	32.8534
VAC063	E	180317	1	3.6	58i	1.25	42.2775
VAC063	E	180317	1	3.6	58i	2.5	50.6545
VAC063	E	180317	1	3.6	58i	5	67.6702
VAC063	E	180317	1	3.6	58i	10	85.733
VAC063	E	180317	2	3.6	59i	0.039	-3.52113
VAC063	E	180317	2	3.6	59i	0.078	2.02465
VAC063	E	180317	2	3.6	59i	0.156	8.36268
VAC063	E	180317	2	3.6	59i	0.313	17.7377
VAC063	E	180317	2	3.6	59i	0.625	15.493
VAC063	E	180317	2	3.6	59i	1.25	31.9982
VAC063	E	180317	2	3.6	59i	2.5	49.2958
VAC063	E	180317	2	3.6	59i	5	62.368
VAC063	E	180317	2	3.6	59i	10	81.6461
VAC063	E	180317	2	3.6	60i	0.039	-2.59683
VAC063	E	180317	2	3.6	60i	0.078	5.19366
VAC063	E	180317	2	3.6	60i	0.156	4.66549
VAC063	E	180317	2	3.6	60i	0.313	6.64613
VAC063	E	180317	2	3.6	60i	0.625	15.0968
VAC063	E	180317	2	3.6	60i	1.25	27.2447
VAC063	E	180317	2	3.6	60i	2.5	35.8275
VAC063	E	180317	2	3.6	60i	5	46.5229
VAC063	E	180317	2	3.6	60i	10	64.4806
VAC063	E	180317	2	3.6	61i	0.039	4.00528
VAC063	E	180317	2	3.6	61i	0.078	8.89085
VAC063	E	180317	2	3.6	61i	0.156	11.2676
VAC063	E	180317	2	3.6	61i	0.313	18.1338
VAC063	E	180317	2	3.6	61i	0.625	26.5845
VAC063	E	180317	2	3.6	61i	1.25	37.0158
VAC063	E	180317	2	3.6	61i	2.5	46.787
VAC063	E	180317	2	3.6	61i	5	61.0475
VAC063	E	180317	2	3.6	61i	10	79.7975
VAC063	E	180317	3	3.6	62i	0.039	5.13183
VAC063	E	180317	3	3.6	62i	0.078	6.40301
VAC063	E	180317	3	3.6	62i	0.156	20.5273
VAC063	E	180317	3	3.6	62i	0.313	24.7646
VAC063	E	180317	3	3.6	62i	0.625	36.7702
VAC063	E	180317	3	3.6	62i	1.25	46.9397
VAC063	E	180317	3	3.6	62i	2.5	65.0188
VAC063	E	180317	3	3.6	62i	5	83.0979
VAC063	E	180317	3	3.6	62i	10	95.6685
VAC063	E	180317	3	3.6	63i	0.039	-1.08286
VAC063	E	180317	3	3.6	63i	0.078	4.99058
VAC063	E	180317	3	3.6	63i	0.156	10.4991
VAC063	E	180317	3	3.6	63i	0.313	13.6064
VAC063	E	180317	3	3.6	63i	0.625	26.0358
VAC063	E	180317	3	3.6	63i	1.25	33.0979
VAC063	E	180317	3	3.6	63i	2.5	41.29
VAC063	E	180317	3	3.6	63i	5	55.1318
VAC063	E	180317	3	3.6	63i	10	68.8324
VAC063	E	180317	3	3.6	64i	0.039	3.86064
VAC063	E	180317	3	3.6	64i	0.078	14.0301
VAC063	E	180317	3	3.6	64i	0.156	13.1827
VAC063	E	180317	3	3.6	64i	0.313	19.2561
VAC063	E	180317	3	3.6	64i	0.625	31.1205
VAC063	E	180317	3	3.6	64i	1.25	39.0301
VAC063	E	180317	3	3.6	64i	2.5	51.8832
VAC063	E	180317	3	3.6	64i	5	63.8889
VAC063	E	180317	3	3.6	64i	10	80.4143
VAC063	E	180317	4	3.6	65i	0.039	-2.32775
VAC063	E	180317	4	3.6	65i	0.078	2.97952
VAC063	E	180317	4	3.6	65i	0.156	11.3594
VAC063	E	180317	4	3.6	65i	0.313	14.5717
VAC063	E	180317	4	3.6	65i	0.625	26.3035
VAC063	E	180317	4	3.6	65i	1.25	34.8231
VAC063	E	180317	4	3.6	65i	2.5	50.8845
VAC063	E	180317	4	3.6	65i	5	66.2477
VAC063	E	180317	4	3.6	65i	10	83.2868
VAC063	E	180317	4	3.6	66i	0.039	3.39851
VAC063	E	180317	4	3.6	66i	0.078	8.70577
VAC063	E	180317	4	3.6	66i	0.156	10.8007
VAC063	E	180317	4	3.6	66i	0.313	21.6946
VAC063	E	180317	4	3.6	66i	0.625	30.0745
VAC063	E	180317	4	3.6	66i	1.25	38.175
VAC063	E	180317	4	3.6	66i	2.5	51.3035
VAC063	E	180317	4	3.6	66i	5	64.851
VAC063	E	180317	4	3.6	66i	10	83.1471
VAC063	E	180317	4	3.6	67i	0.039	2.42086
VAC063	E	180317	4	3.6	67i	0.078	7.58845
VAC063	E	180317	4	3.6	67i	0.156	8.56611
VAC063	E	180317	4	3.6	67i	0.313	15.9683
VAC063	E	180317	4	3.6	67i	0.625	24.9069
VAC063	E	180317	4	3.6	67i	1.25	34.8231
VAC063	E	180317	4	3.6	67i	2.5	45.8566
VAC063	E	180317	4	3.6	67i	5	56.8901
VAC063	E	180317	4	3.6	67i	10	74.9069
VAC063	E	180318	1	3.38	68i	0.039	12.3905
VAC063	E	180318	1	3.38	68i	0.078	18.0385
VAC063	E	180318	1	3.38	68i	0.156	20.7968
VAC063	E	180318	1	3.38	68i	0.313	21.979
VAC063	E	180318	1	3.38	68i	0.625	30.3853
VAC063	E	180318	1	3.38	68i	1.25	34.8511
VAC063	E	180318	1	3.38	68i	2.5	45.359
VAC063	E	180318	1	3.38	68i	5	62.4343
VAC063	E	180318	1	3.38	68i	10	79.9037
VAC063	E	180318	1	3.38	69i	0.039	16.0683
VAC063	E	180318	1	3.38	69i	0.078	23.6865
VAC063	E	180318	1	3.38	69i	0.156	28.4151
VAC063	E	180318	1	3.38	69i	0.313	37.7408
VAC063	E	180318	1	3.38	69i	0.625	45.2277
VAC063	E	180318	1	3.38	69i	1.25	57.8371
VAC063	E	180318	1	3.38	69i	2.5	72.9422
VAC063	E	180318	1	3.38	69i	5	90.1489
VAC063	E	180318	1	3.38	69i	10	98.0298
VAC063	E	180318	1	3.38	70i	0.039	10.0263
VAC063	E	180318	1	3.38	70i	0.078	12.3905
VAC063	E	180318	1	3.38	70i	0.156	14.2294
VAC063	E	180318	1	3.38	70i	0.313	16.4623
VAC063	E	180318	1	3.38	70i	0.625	25.9194
VAC063	E	180318	1	3.38	70i	1.25	34.4571
VAC063	E	180318	1	3.38	70i	2.5	45.359
VAC063	E	180318	1	3.38	70i	5	59.282
VAC063	E	180318	1	3.38	70i	10	75.5692
VAC063	E	180318	2	3.38	71i	0.039	2.98861
VAC063	E	180318	2	3.38	71i	0.078	9.5351
VAC063	E	180318	2	3.38	71i	0.156	14.0892
VAC063	E	180318	2	3.38	71i	0.313	13.5199
VAC063	E	180318	2	3.38	71i	0.625	24.0512
VAC063	E	180318	2	3.38	71i	1.25	31.167
VAC063	E	180318	2	3.38	71i	2.5	40.4175
VAC063	E	180318	2	3.38	71i	5	56.4991
VAC063	E	180318	2	3.38	71i	10	74.0038
VAC063	E	180318	2	3.38	72i	0.039	6.83112
VAC063	E	180318	2	3.38	72i	0.078	10.9583
VAC063	E	180318	2	3.38	72i	0.156	17.6471
VAC063	E	180318	2	3.38	72i	0.313	25.0474
VAC063	E	180318	2	3.38	72i	0.625	34.0133
VAC063	E	180318	2	3.38	72i	1.25	47.9602
VAC063	E	180318	2	3.38	72i	2.5	61.6224
VAC063	E	180318	2	3.38	72i	5	79.981
VAC063	E	180318	2	3.38	72i	10	93.3586
VAC063	E	180318	2	3.38	73i	0.039	-1.42315
VAC063	E	180318	2	3.38	73i	0.078	7.25806
VAC063	E	180318	2	3.38	73i	0.156	8.96584
VAC063	E	180318	2	3.38	73i	0.313	6.97343
VAC063	E	180318	2	3.38	73i	0.625	16.5085
VAC063	E	180318	2	3.38	73i	1.25	25.1898
VAC063	E	180318	2	3.38	73i	2.5	40.7021
VAC063	E	180318	2	3.38	73i	5	53.7951
VAC063	E	180318	2	3.38	73i	10	71.2998
VAC063	E	180318	3	3.38	74i	0.039	14.4083
VAC063	E	180318	3	3.38	74i	0.078	17.2538
VAC063	E	180318	3	3.38	74i	0.156	10.0723
VAC063	E	180318	3	3.38	74i	0.313	18.0668
VAC063	E	180318	3	3.38	74i	0.625	25.9259
VAC063	E	180318	3	3.38	74i	1.25	34.327
VAC063	E	180318	3	3.38	74i	2.5	48.1481
VAC063	E	180318	3	3.38	74i	5	62.3758
VAC063	E	180318	3	3.38	74i	10	78.7715
VAC063	X	180607	1	3.4	101i	10	85.1361
VAC063	X	180607	1	3.4	102i	10	67.7704
VAC063	X	180607	1	3.4	103i	10	58.9404
VAC063	X	180607	1	3.4	104i	10	89.1096
VAC063	X	180607	1	3.4	105i	10	44.3709
VAC063	X	180607	1	3.4	106i	10	82.4135
VAC063	X	180607	1	3.4	107i	10	70.7873
VAC063	X	180607	1	3.4	108i	10	73.142
VAC063	X	180607	1	3.4	109i	10	49.301
VAC063	X	180607	1	3.4	90i	10	69.8308
VAC063	X	180607	1	3.4	91i	10	39.0728
VAC063	X	180607	1	3.4	93i	10	59.0876
VAC063	X	180607	1	3.4	94i	10	40.2502
VAC063	X	180607	1	3.4	97i	10	43.3407
VAC063	X	180607	1	3.4	99i	10	49.2274
VAC063	X	180607	2	3.4	110i	10	94.0646
VAC063	X	180607	2	3.4	111i	10	56.9497
VAC063	X	180607	2	3.4	113i	10	46.7318
VAC063	X	180607	2	3.4	114i	10	77.16
VAC063	X	180607	2	3.4	115i	10	54.5455
VAC063	X	180607	2	3.4	116i	10	61.0068
VAC063	X	180607	2	3.4	117i	10	51.9159
VAC063	X	180607	2	3.4	118i	10	49.5868
VAC063	X	180607	2	3.4	119i	10	42.1488
VAC063	X	180607	2	3.4	120i	10	69.2712
VAC063	X	180607	2	3.4	121i	10	59.9549
VAC063	X	180609	1	2.3	143i	10	62.0471
VAC063	X	180609	1	2.3	144i	10	60.5978
VAC063	X	180609	1	2.3	145i	10	80.3442
VAC063	X	180609	1	2.3	146i	10	62.0471
VAC063	X	180609	1	2.3	147i	10	71.1051
VAC063	H	180618	1	2	90i	0.039	10.3685
VAC063	H	180618	1	2	90i	0.078	17.6949
VAC063	H	180618	1	2	90i	0.156	17.952
VAC063	H	180618	1	2	90i	0.313	20.9083
VAC063	H	180618	1	2	90i	0.625	25.2785
VAC063	H	180618	1	2	90i	1.25	31.9623
VAC063	H	180618	1	2	90i	2.5	39.6744
VAC063	H	180618	1	2	90i	5	54.3273
VAC063	H	180618	1	2	90i	10	72.9649
VAC063	H	180618	1	2	91i	0.039	10.8826
VAC063	H	180618	1	2	91i	0.078	13.5818
VAC063	H	180618	1	2	91i	0.156	13.0677
VAC063	H	180618	1	2	91i	0.313	15.3813
VAC063	H	180618	1	2	91i	0.625	20.7798
VAC063	H	180618	1	2	91i	1.25	18.0805
VAC063	H	180618	1	2	91i	2.5	19.623
VAC063	H	180618	1	2	91i	5	32.0908
VAC063	H	180618	1	2	91i	10	39.5458
VAC063	H	180618	1	2	93i	0.039	12.8106
VAC063	H	180618	1	2	93i	0.078	18.0805
VAC063	H	180618	1	2	93i	0.156	18.9803
VAC063	H	180618	1	2	93i	0.313	26.1782
VAC063	H	180618	1	2	93i	0.625	28.2348
VAC063	H	180618	1	2	93i	1.25	29.1345
VAC063	H	180618	1	2	93i	2.5	40.1885
VAC063	H	180618	1	2	93i	5	48.4147
VAC063	H	180618	1	2	93i	10	59.8543
VAC063	H	180618	2	2	94i	0.039	11.4877
VAC063	H	180618	2	2	94i	0.078	13.4683
VAC063	H	180618	2	2	94i	0.156	16.6373
VAC063	H	180618	2	2	94i	0.313	18.618
VAC063	H	180618	2	2	94i	0.625	15.713
VAC063	H	180618	2	2	94i	1.25	16.9014
VAC063	H	180618	2	2	94i	2.5	17.6937
VAC063	H	180618	2	2	94i	5	23.1074
VAC063	H	180618	2	2	94i	10	34.0669
VAC063	H	180618	2	2	97i	0.039	11.2236
VAC063	H	180618	2	2	97i	0.078	8.58275
VAC063	H	180618	2	2	97i	0.156	10.6954
VAC063	H	180618	2	2	97i	0.313	15.9771
VAC063	H	180618	2	2	97i	0.625	14.2606
VAC063	H	180618	2	2	97i	1.25	22.7113
VAC063	H	180618	2	2	97i	2.5	22.3151
VAC063	H	180618	2	2	97i	5	29.7095
VAC063	H	180618	2	2	97i	10	36.8398
VAC063	H	180618	2	2	99i	0.039	10.2993
VAC063	H	180618	2	2	99i	0.078	6.07394
VAC063	H	180618	2	2	99i	0.156	9.375
VAC063	H	180618	2	2	99i	0.313	15.4489
VAC063	H	180618	2	2	99i	0.625	14.5246
VAC063	H	180618	2	2	99i	1.25	24.5599
VAC063	H	180618	2	2	99i	2.5	24.8239
VAC063	H	180618	2	2	99i	5	38.9525
VAC063	H	180618	2	2	99i	10	47.5352
VAC063	H	180618	3	2	101i	0.039	15.5576
VAC063	H	180618	3	2	101i	0.078	14.2924
VAC063	H	180618	3	2	101i	0.156	21.1809
VAC063	H	180618	3	2	101i	0.313	23.2896
VAC063	H	180618	3	2	101i	0.625	26.8041
VAC063	H	180618	3	2	101i	1.25	31.7245
VAC063	H	180618	3	2	101i	2.5	43.5333
VAC063	H	180618	3	2	101i	5	58.4349
VAC063	H	180618	3	2	101i	10	81.0684
VAC063	H	180618	3	2	102i	0.039	14.433
VAC063	H	180618	3	2	102i	0.078	13.7301
VAC063	H	180618	3	2	102i	0.156	18.9316
VAC063	H	180618	3	2	102i	0.313	20.8997
VAC063	H	180618	3	2	102i	0.625	26.3824
VAC063	H	180618	3	2	102i	1.25	28.7723
VAC063	H	180618	3	2	102i	2.5	37.91
VAC063	H	180618	3	2	102i	5	46.0637
VAC063	H	180618	3	2	102i	10	62.3711
VAC063	H	180618	3	2	103i	0.039	11.7619
VAC063	H	180618	3	2	103i	0.078	13.0272
VAC063	H	180618	3	2	103i	0.156	12.4649
VAC063	H	180618	3	2	103i	0.313	17.9475
VAC063	H	180618	3	2	103i	0.625	23.9925
VAC063	H	180618	3	2	103i	1.25	22.7273
VAC063	H	180618	3	2	103i	2.5	34.2549
VAC063	H	180618	3	2	103i	5	43.2521
VAC063	H	180618	3	2	103i	10	56.7479
VAC063	H	180618	4	2	104i	0.039	7.5304
VAC063	H	180618	4	2	104i	0.078	7.95136
VAC063	H	180618	4	2	104i	0.156	16.7914
VAC063	H	180618	4	2	104i	0.313	16.5108
VAC063	H	180618	4	2	104i	0.625	20.0187
VAC063	H	180618	4	2	104i	1.25	25.7717
VAC063	H	180618	4	2	104i	2.5	37.9794
VAC063	H	180618	4	2	104i	5	57.6239
VAC063	H	180618	4	2	104i	10	82.3199
VAC063	H	180618	4	2	105i	0.039	5.00468
VAC063	H	180618	4	2	105i	0.078	9.91581
VAC063	H	180618	4	2	105i	0.156	9.35454
VAC063	H	180618	4	2	105i	0.313	10.1964
VAC063	H	180618	4	2	105i	0.625	12.4415
VAC063	H	180618	4	2	105i	1.25	16.9317
VAC063	H	180618	4	2	105i	2.5	20.58
VAC063	H	180618	4	2	105i	5	27.4556
VAC063	H	180618	4	2	105i	10	40.5051
VAC063	H	180618	4	2	106i	0.039	11.1787
VAC063	H	180618	4	2	106i	0.078	10.4771
VAC063	H	180618	4	2	106i	0.156	15.1076
VAC063	H	180618	4	2	106i	0.313	19.1768
VAC063	H	180618	4	2	106i	0.625	21.8428
VAC063	H	180618	4	2	106i	1.25	26.4733
VAC063	H	180618	4	2	106i	2.5	39.5229
VAC063	H	180618	4	2	106i	5	58.0449
VAC063	H	180618	4	2	106i	10	79.2329
VAC063	H	180619	1	3.2	107i	0.039	5.18219
VAC063	H	180619	1	3.2	107i	0.078	8.82591
VAC063	H	180619	1	3.2	107i	0.156	8.70445
VAC063	H	180619	1	3.2	107i	0.313	14.6559
VAC063	H	180619	1	3.2	107i	0.625	17.6923
VAC063	H	180619	1	3.2	107i	1.25	18.4211
VAC063	H	180619	1	3.2	107i	2.5	40.1619
VAC063	H	180619	1	3.2	107i	5	40.4049
VAC063	H	180619	1	3.2	107i	10	59.9595
VAC063	H	180619	1	3.2	108i	0.039	3.96761
VAC063	H	180619	1	3.2	108i	0.078	8.583
VAC063	H	180619	1	3.2	108i	0.156	4.5749
VAC063	H	180619	1	3.2	108i	0.313	12.9555
VAC063	H	180619	1	3.2	108i	0.625	17.8138
VAC063	H	180619	1	3.2	108i	1.25	18.9069
VAC063	H	180619	1	3.2	108i	2.5	28.1377
VAC063	H	180619	1	3.2	108i	5	41.2551
VAC063	H	180619	1	3.2	108i	10	64.6964
VAC063	H	180619	1	3.2	109i	0.039	5.30364
VAC063	H	180619	1	3.2	109i	0.078	4.33198
VAC063	H	180619	1	3.2	109i	0.156	7.36842
VAC063	H	180619	1	3.2	109i	0.313	8.70445
VAC063	H	180619	1	3.2	109i	0.625	15.1417
VAC063	H	180619	1	3.2	109i	1.25	15.749
VAC063	H	180619	1	3.2	109i	2.5	20.8502
VAC063	H	180619	1	3.2	109i	5	29.2308
VAC063	H	180619	1	3.2	109i	10	40.2834
VAC063	H	180619	2	3.2	110i	0.039	5.41872
VAC063	H	180619	2	3.2	110i	0.078	12.931
VAC063	H	180619	2	3.2	110i	0.156	17.6108
VAC063	H	180619	2	3.2	110i	0.313	17.734
VAC063	H	180619	2	3.2	110i	0.625	22.5369
VAC063	H	180619	2	3.2	110i	1.25	32.5123
VAC063	H	180619	2	3.2	110i	2.5	42.1182
VAC063	H	180619	2	3.2	110i	5	69.7044
VAC063	H	180619	2	3.2	110i	10	90.3941
VAC063	H	180619	2	3.2	111i	0.039	5.17241
VAC063	H	180619	2	3.2	111i	0.078	7.38916
VAC063	H	180619	2	3.2	111i	0.156	10.2217
VAC063	H	180619	2	3.2	111i	0.313	10.9606
VAC063	H	180619	2	3.2	111i	0.625	14.6552
VAC063	H	180619	2	3.2	111i	1.25	18.8424
VAC063	H	180619	2	3.2	111i	2.5	23.2759
VAC063	H	180619	2	3.2	111i	5	31.8966
VAC063	H	180619	2	3.2	111i	10	49.7537
VAC063	H	180619	2	3.2	113i	0.039	8.867
VAC063	H	180619	2	3.2	113i	0.078	8.49754
VAC063	H	180619	2	3.2	113i	0.156	10.0985
VAC063	H	180619	2	3.2	113i	0.313	13.1773
VAC063	H	180619	2	3.2	113i	0.625	15.8867
VAC063	H	180619	2	3.2	113i	1.25	21.0591
VAC063	H	180619	2	3.2	113i	2.5	21.0591
VAC063	H	180619	2	3.2	113i	5	28.9409
VAC063	H	180619	2	3.2	113i	10	41.9951
VAC063	H	180619	3	3.2	114i	0.039	4.11141
VAC063	H	180619	3	3.2	114i	0.078	13.2626
VAC063	H	180619	3	3.2	114i	0.156	11.2732
VAC063	H	180619	3	3.2	114i	0.313	10.4775
VAC063	H	180619	3	3.2	114i	0.625	18.9655
VAC063	H	180619	3	3.2	114i	1.25	26.5252
VAC063	H	180619	3	3.2	114i	2.5	32.3607
VAC063	H	180619	3	3.2	114i	5	46.4191
VAC063	H	180619	3	3.2	114i	10	66.0477
VAC063	H	180619	3	3.2	115i	0.039	8.75332
VAC063	H	180619	3	3.2	115i	0.078	7.95756
VAC063	H	180619	3	3.2	115i	0.156	9.15119
VAC063	H	180619	3	3.2	115i	0.313	8.35544
VAC063	H	180619	3	3.2	115i	0.625	12.4668
VAC063	H	180619	3	3.2	115i	1.25	20.557
VAC063	H	180619	3	3.2	115i	2.5	21.8833
VAC063	H	180619	3	3.2	115i	5	31.4324
VAC063	H	180619	3	3.2	115i	10	42.9708
VAC063	H	180619	3	3.2	116i	0.039	7.29443
VAC063	H	180619	3	3.2	116i	0.078	13.6605
VAC063	H	180619	3	3.2	116i	0.156	11.8037
VAC063	H	180619	3	3.2	116i	0.313	15.3846
VAC063	H	180619	3	3.2	116i	0.625	18.0371
VAC063	H	180619	3	3.2	116i	1.25	28.5146
VAC063	H	180619	3	3.2	116i	2.5	26.6578
VAC063	H	180619	3	3.2	116i	5	39.3899
VAC063	H	180619	3	3.2	116i	10	54.6419
VAC063	H	180619	4	3.2	117i	0.039	3.46284
VAC063	H	180619	4	3.2	117i	0.078	6.25
VAC063	H	180619	4	3.2	117i	0.156	5.86993
VAC063	H	180619	4	3.2	117i	0.313	5.74324
VAC063	H	180619	4	3.2	117i	0.625	10.9375
VAC063	H	180619	4	3.2	117i	1.25	14.9916
VAC063	H	180619	4	3.2	117i	2.5	15.4983
VAC063	H	180619	4	3.2	117i	5	28.5473
VAC063	H	180619	4	3.2	117i	10	41.8497
VAC063	H	180619	4	3.2	118i	0.039	3.71622
VAC063	H	180619	4	3.2	118i	0.078	7.26351
VAC063	H	180619	4	3.2	118i	0.156	5.23649
VAC063	H	180619	4	3.2	118i	0.313	7.01014
VAC063	H	180619	4	3.2	118i	0.625	11.8243
VAC063	H	180619	4	3.2	118i	1.25	17.652
VAC063	H	180619	4	3.2	118i	2.5	16.3851
VAC063	H	180619	4	3.2	118i	5	26.0135
VAC063	H	180619	4	3.2	118i	10	39.5693
VAC063	H	180619	4	3.2	119i	0.039	10.5574
VAC063	H	180619	4	3.2	119i	0.078	5.36318
VAC063	H	180619	4	3.2	119i	0.156	11.0642
VAC063	H	180619	4	3.2	119i	0.313	7.51689
VAC063	H	180619	4	3.2	119i	0.625	11.1909
VAC063	H	180619	4	3.2	119i	1.25	16.6385
VAC063	H	180619	4	3.2	119i	2.5	17.0186
VAC063	H	180619	4	3.2	119i	5	25.5068
VAC063	H	180619	4	3.2	119i	10	32.2213
VAC063	H	180621	1	3.1	120i	0.039	5.95337
VAC063	H	180621	1	3.1	120i	0.078	7.95171
VAC063	H	180621	1	3.1	120i	0.156	9.57535
VAC063	H	180621	1	3.1	120i	0.313	12.9475
VAC063	H	180621	1	3.1	120i	0.625	14.4463
VAC063	H	180621	1	3.1	120i	1.25	20.0666
VAC063	H	180621	1	3.1	120i	2.5	29.3089
VAC063	H	180621	1	3.1	120i	5	43.2973
VAC063	H	180621	1	3.1	120i	10	66.0283
VAC063	H	180621	1	3.1	121i	0.039	9.82515
VAC063	H	180621	1	3.1	121i	0.078	6.82764
VAC063	H	180621	1	3.1	121i	0.156	4.20483
VAC063	H	180621	1	3.1	121i	0.313	6.95254
VAC063	H	180621	1	3.1	121i	0.625	15.3206
VAC063	H	180621	1	3.1	121i	1.25	15.4455
VAC063	H	180621	1	3.1	121i	2.5	21.1907
VAC063	H	180621	1	3.1	121i	5	37.552
VAC063	H	180621	1	3.1	121i	10	57.5354
VAC063	H	180621	1	3.1	143i	0.039	3.08077
VAC063	H	180621	1	3.1	143i	0.078	7.20233
VAC063	H	180621	1	3.1	143i	0.156	11.5737
VAC063	H	180621	1	3.1	143i	0.313	9.07577
VAC063	H	180621	1	3.1	143i	0.625	16.4446
VAC063	H	180621	1	3.1	143i	1.25	15.945
VAC063	H	180621	1	3.1	143i	2.5	24.5629
VAC063	H	180621	1	3.1	143i	5	37.9267
VAC063	H	180621	1	3.1	143i	10	56.0366
VAC063	H	180621	2	3.1	144i	0.039	6.87057
VAC063	H	180621	2	3.1	144i	0.078	5.14184
VAC063	H	180621	2	3.1	144i	0.156	0.35461
VAC063	H	180621	2	3.1	144i	0.313	3.67908
VAC063	H	180621	2	3.1	144i	0.625	4.47695
VAC063	H	180621	2	3.1	144i	1.25	11.6578
VAC063	H	180621	2	3.1	144i	2.5	23.4929
VAC063	H	180621	2	3.1	144i	5	28.6791
VAC063	H	180621	2	3.1	144i	10	43.0408
VAC063	H	180621	2	3.1	145i	0.039	3.41312
VAC063	H	180621	2	3.1	145i	0.078	2.21631
VAC063	H	180621	2	3.1	145i	0.156	3.94504
VAC063	H	180621	2	3.1	145i	0.313	5.54078
VAC063	H	180621	2	3.1	145i	0.625	12.1897
VAC063	H	180621	2	3.1	145i	1.25	21.8972
VAC063	H	180621	2	3.1	145i	2.5	29.344
VAC063	H	180621	2	3.1	145i	5	47.695
VAC063	H	180621	2	3.1	145i	10	71.7642
VAC063	H	180621	2	3.1	146i	0.039	7.2695
VAC063	H	180621	2	3.1	146i	0.078	4.47695
VAC063	H	180621	2	3.1	146i	0.156	1.81738
VAC063	H	180621	2	3.1	146i	0.313	5.14184
VAC063	H	180621	2	3.1	146i	0.625	8.86525
VAC063	H	180621	2	3.1	146i	1.25	12.9876
VAC063	H	180621	2	3.1	146i	2.5	25.4876
VAC063	H	180621	2	3.1	146i	5	36.2589
VAC063	H	180621	2	3.1	146i	10	49.8227
VAC063	H	180621	3	3.1	147i	0.039	13.2468
VAC063	H	180621	3	3.1	147i	0.078	8.18182
VAC063	H	180621	3	3.1	147i	0.156	10.6494
VAC063	H	180621	3	3.1	147i	0.313	8.7013
VAC063	H	180621	3	3.1	147i	0.625	17.7922
VAC063	H	180621	3	3.1	147i	1.25	21.6883
VAC063	H	180621	3	3.1	147i	2.5	22.5974
VAC063	H	180621	3	3.1	147i	5	39.7403
VAC063	H	180621	3	3.1	147i	10	62.3377
VAC063	I	180703	1	3.8	90i	0.039	11.4339
VAC063	I	180703	1	3.8	90i	0.078	17.7601
VAC063	I	180703	1	3.8	90i	0.156	17.7601
VAC063	I	180703	1	3.8	90i	0.313	25.6326
VAC063	I	180703	1	3.8	90i	0.625	29.85
VAC063	I	180703	1	3.8	90i	1.25	35.7545
VAC063	I	180703	1	3.8	90i	2.5	52.6242
VAC063	I	180703	1	3.8	90i	5	70.0562
VAC063	I	180703	1	3.8	90i	10	89.1753
VAC063	I	180703	1	3.8	91i	0.039	-15.5576
VAC063	I	180703	1	3.8	91i	0.078	10.3093
VAC063	I	180703	1	3.8	91i	0.156	6.65417
VAC063	I	180703	1	3.8	91i	0.313	10.8716
VAC063	I	180703	1	3.8	91i	0.625	14.9485
VAC063	I	180703	1	3.8	91i	1.25	19.1659
VAC063	I	180703	1	3.8	91i	2.5	30.6935
VAC063	I	180703	1	3.8	91i	5	43.0647
VAC063	I	180703	1	3.8	91i	10	51.0778
VAC063	I	180703	1	3.8	93i	0.039	11.4339
VAC063	I	180703	1	3.8	93i	0.078	12.1368
VAC063	I	180703	1	3.8	93i	0.156	18.6036
VAC063	I	180703	1	3.8	93i	0.313	21.2746
VAC063	I	180703	1	3.8	93i	0.625	26.7573
VAC063	I	180703	1	3.8	93i	1.25	33.7863
VAC063	I	180703	1	3.8	93i	2.5	49.5314
VAC063	I	180703	1	3.8	93i	5	63.0272
VAC063	I	180703	1	3.8	93i	10	77.7882
VAC063	I	180703	2	3.8	94i	0.039	9.24479
VAC063	I	180703	2	3.8	94i	0.078	7.03125
VAC063	I	180703	2	3.8	94i	0.156	7.68229
VAC063	I	180703	2	3.8	94i	0.313	6.51042
VAC063	I	180703	2	3.8	94i	0.625	10.9375
VAC063	I	180703	2	3.8	94i	1.25	15.625
VAC063	I	180703	2	3.8	94i	2.5	22.7865
VAC063	I	180703	2	3.8	94i	5	31.6406
VAC063	I	180703	2	3.8	94i	10	42.3177
VAC063	I	180703	2	3.8	97i	0.039	9.50521
VAC063	I	180703	2	3.8	97i	0.078	10.2865
VAC063	I	180703	2	3.8	97i	0.156	8.20313
VAC063	I	180703	2	3.8	97i	0.313	9.63542
VAC063	I	180703	2	3.8	97i	0.625	11.1979
VAC063	I	180703	2	3.8	97i	1.25	16.7969
VAC063	I	180703	2	3.8	97i	2.5	25.5208
VAC063	I	180703	2	3.8	97i	5	36.0677
VAC063	I	180703	2	3.8	97i	10	47.2656
VAC063	I	180703	2	3.8	99i	0.039	8.59375
VAC063	I	180703	2	3.8	99i	0.078	6.11979
VAC063	I	180703	2	3.8	99i	0.156	8.98438
VAC063	I	180703	2	3.8	99i	0.313	10.8073
VAC063	I	180703	2	3.8	99i	0.625	13.9323
VAC063	I	180703	2	3.8	99i	1.25	20.7031
VAC063	I	180703	2	3.8	99i	2.5	34.8958
VAC063	I	180703	2	3.8	99i	5	44.6615
VAC063	I	180703	2	3.8	99i	10	60.8073
VAC063	I	180703	3	3.8	101i	0.039	7.59494
VAC063	I	180703	3	3.8	101i	0.078	14.6474
VAC063	I	180703	3	3.8	101i	0.156	19.123
VAC063	I	180703	3	3.8	101i	0.313	22.1067
VAC063	I	180703	3	3.8	101i	0.625	32.4141
VAC063	I	180703	3	3.8	101i	1.25	42.4503
VAC063	I	180703	3	3.8	101i	2.5	61.9801
VAC063	I	180703	3	3.8	101i	5	82.1881
VAC063	I	180703	3	3.8	101i	10	96.1573
VAC063	I	180703	3	3.8	102i	0.039	5.56058
VAC063	I	180703	3	3.8	102i	0.078	7.05244
VAC063	I	180703	3	3.8	102i	0.156	11.1212
VAC063	I	180703	3	3.8	102i	0.313	16.2749
VAC063	I	180703	3	3.8	102i	0.625	21.6998
VAC063	I	180703	3	3.8	102i	1.25	28.8879
VAC063	I	180703	3	3.8	102i	2.5	44.4846
VAC063	I	180703	3	3.8	102i	5	62.2514
VAC063	I	180703	3	3.8	102i	10	82.8662
VAC063	I	180703	3	3.8	103i	0.039	-16.4105
VAC063	I	180703	3	3.8	103i	0.078	5.28933
VAC063	I	180703	3	3.8	103i	0.156	6.91682
VAC063	I	180703	3	3.8	103i	0.313	15.0542
VAC063	I	180703	3	3.8	103i	0.625	17.6311
VAC063	I	180703	3	3.8	103i	1.25	26.9892
VAC063	I	180703	3	3.8	103i	2.5	41.6365
VAC063	I	180703	3	3.8	103i	5	58.8608
VAC063	I	180703	3	3.8	103i	10	78.255
VAC063	I	180703	4	3.8	104i	0.039	1.63934
VAC063	I	180703	4	3.8	104i	0.078	2.86885
VAC063	I	180703	4	3.8	104i	0.156	9.69945
VAC063	I	180703	4	3.8	104i	0.313	13.7978
VAC063	I	180703	4	3.8	104i	0.625	24.5902
VAC063	I	180703	4	3.8	104i	1.25	36.3388
VAC063	I	180703	4	3.8	104i	2.5	60.1093
VAC063	I	180703	4	3.8	104i	5	84.9727
VAC063	I	180703	4	3.8	104i	10	97.1311
VAC063	I	180703	4	3.8	105i	0.039	0.546448
VAC063	I	180703	4	3.8	105i	0.078	2.45902
VAC063	I	180703	4	3.8	105i	0.156	1.22951
VAC063	I	180703	4	3.8	105i	0.313	5.60109
VAC063	I	180703	4	3.8	105i	0.625	11.4754
VAC063	I	180703	4	3.8	105i	1.25	16.2568
VAC063	I	180703	4	3.8	105i	2.5	26.776
VAC063	I	180703	4	3.8	105i	5	39.071
VAC063	I	180703	4	3.8	105i	10	59.4262
VAC063	I	180703	4	3.8	106i	0.039	1.77596
VAC063	I	180703	4	3.8	106i	0.078	3.96175
VAC063	I	180703	4	3.8	106i	0.156	10.6557
VAC063	I	180703	4	3.8	106i	0.313	17.2131
VAC063	I	180703	4	3.8	106i	0.625	25
VAC063	I	180703	4	3.8	106i	1.25	36.0656
VAC063	I	180703	4	3.8	106i	2.5	57.6503
VAC063	I	180703	4	3.8	106i	5	79.918
VAC063	I	180703	4	3.8	106i	10	94.8087
VAC063	I	180705	1	2.73	107i	0.039	19.0278
VAC063	I	180705	1	2.73	107i	0.078	23.6111
VAC063	I	180705	1	2.73	107i	0.156	27.9167
VAC063	I	180705	1	2.73	107i	0.313	31.3889
VAC063	I	180705	1	2.73	107i	0.625	35
VAC063	I	180705	1	2.73	107i	1.25	40.8333
VAC063	I	180705	1	2.73	107i	2.5	56.9444
VAC063	I	180705	1	2.73	107i	5	70.8333
VAC063	I	180705	1	2.73	107i	10	86.8056
VAC063	I	180705	1	2.73	108i	0.039	14.5833
VAC063	I	180705	1	2.73	108i	0.078	20.9722
VAC063	I	180705	1	2.73	108i	0.156	25
VAC063	I	180705	1	2.73	108i	0.313	29.5833
VAC063	I	180705	1	2.73	108i	0.625	37.2222
VAC063	I	180705	1	2.73	108i	1.25	44.8611
VAC063	I	180705	1	2.73	108i	2.5	53.4722
VAC063	I	180705	1	2.73	108i	5	72.3611
VAC063	I	180705	1	2.73	108i	10	89.5833
VAC063	I	180705	1	2.73	109i	0.039	18.3333
VAC063	I	180705	1	2.73	109i	0.078	18.75
VAC063	I	180705	1	2.73	109i	0.156	17.3611
VAC063	I	180705	1	2.73	109i	0.313	23.75
VAC063	I	180705	1	2.73	109i	0.625	25.8333
VAC063	I	180705	1	2.73	109i	1.25	29.3056
VAC063	I	180705	1	2.73	109i	2.5	41.5278
VAC063	I	180705	1	2.73	109i	5	51.9444
VAC063	I	180705	1	2.73	109i	10	67.3611
VAC063	I	180705	2	2.73	110i	0.039	14.0697
VAC063	I	180705	2	2.73	110i	0.078	16.5445
VAC063	I	180705	2	2.73	110i	0.156	24.9313
VAC063	I	180705	2	2.73	110i	0.313	30.7058
VAC063	I	180705	2	2.73	110i	0.625	39.2301
VAC063	I	180705	2	2.73	110i	1.25	53.8038
VAC063	I	180705	2	2.73	110i	2.5	74.4271
VAC063	I	180705	2	2.73	110i	5	93.1256
VAC063	I	180705	2	2.73	110i	10	98.9001
VAC063	I	180705	2	2.73	111i	0.039	10.9074
VAC063	I	180705	2	2.73	111i	0.078	10.7699
VAC063	I	180705	2	2.73	111i	0.156	14.0697
VAC063	I	180705	2	2.73	111i	0.313	17.0944
VAC063	I	180705	2	2.73	111i	0.625	23.8313
VAC063	I	180705	2	2.73	111i	1.25	28.0935
VAC063	I	180705	2	2.73	111i	2.5	37.5802
VAC063	I	180705	2	2.73	111i	5	58.2035
VAC063	I	180705	2	2.73	111i	10	75.1146
VAC063	I	180705	2	2.73	113i	0.039	11.3199
VAC063	I	180705	2	2.73	113i	0.078	9.67003
VAC063	I	180705	2	2.73	113i	0.156	16.132
VAC063	I	180705	2	2.73	113i	0.313	12.9698
VAC063	I	180705	2	2.73	113i	0.625	19.1567
VAC063	I	180705	2	2.73	113i	1.25	30.1558
VAC063	I	180705	2	2.73	113i	2.5	33.1806
VAC063	I	180705	2	2.73	113i	5	50.7791
VAC063	I	180705	2	2.73	113i	10	65.4904
VAC063	I	180705	3	2.73	114i	0.039	14.542
VAC063	I	180705	3	2.73	114i	0.078	18.7913
VAC063	I	180705	3	2.73	114i	0.156	29.1313
VAC063	I	180705	3	2.73	114i	0.313	31.3975
VAC063	I	180705	3	2.73	114i	0.625	38.6213
VAC063	I	180705	3	2.73	114i	1.25	45.4202
VAC063	I	180705	3	2.73	114i	2.5	56.4684
VAC063	I	180705	3	2.73	114i	5	73.0406
VAC063	I	180705	3	2.73	114i	10	89.0463
VAC063	I	180705	3	2.73	115i	0.039	11.8508
VAC063	I	180705	3	2.73	115i	0.078	15.6752
VAC063	I	180705	3	2.73	115i	0.156	15.3919
VAC063	I	180705	3	2.73	115i	0.313	18.3664
VAC063	I	180705	3	2.73	115i	0.625	25.3069
VAC063	I	180705	3	2.73	115i	1.25	33.0973
VAC063	I	180705	3	2.73	115i	2.5	39.1879
VAC063	I	180705	3	2.73	115i	5	50.661
VAC063	I	180705	3	2.73	115i	10	71.1992
VAC063	I	180705	3	2.73	116i	0.039	9.01794
VAC063	I	180705	3	2.73	116i	0.078	11.7092
VAC063	I	180705	3	2.73	116i	0.156	14.9669
VAC063	I	180705	3	2.73	116i	0.313	21.4825
VAC063	I	180705	3	2.73	116i	0.625	24.3154
VAC063	I	180705	3	2.73	116i	1.25	35.3636
VAC063	I	180705	3	2.73	116i	2.5	41.8791
VAC063	I	180705	3	2.73	116i	5	60.0094
VAC063	I	180705	3	2.73	116i	10	80.2644
VAC063	I	180705	4	2.73	117i	0.039	6.3981
VAC063	I	180705	4	2.73	117i	0.078	15.4976
VAC063	I	180705	4	2.73	117i	0.156	12.9384
VAC063	I	180705	4	2.73	117i	0.313	15.9242
VAC063	I	180705	4	2.73	117i	0.625	20.6161
VAC063	I	180705	4	2.73	117i	1.25	25.7346
VAC063	I	180705	4	2.73	117i	2.5	36.5403
VAC063	I	180705	4	2.73	117i	5	47.346
VAC063	I	180705	4	2.73	117i	10	63.8389
VAC063	I	180705	4	2.73	118i	0.039	9.24171
VAC063	I	180705	4	2.73	118i	0.078	8.81517
VAC063	I	180705	4	2.73	118i	0.156	11.5166
VAC063	I	180705	4	2.73	118i	0.313	17.346
VAC063	I	180705	4	2.73	118i	0.625	21.327
VAC063	I	180705	4	2.73	118i	1.25	25.5924
VAC063	I	180705	4	2.73	118i	2.5	35.6872
VAC063	I	180705	4	2.73	118i	5	46.2085
VAC063	I	180705	4	2.73	118i	10	62.8436
VAC063	I	180705	4	2.73	119i	0.039	7.39336
VAC063	I	180705	4	2.73	119i	0.078	12.3697
VAC063	I	180705	4	2.73	119i	0.156	8.95735
VAC063	I	180705	4	2.73	119i	0.313	10.5213
VAC063	I	180705	4	2.73	119i	0.625	17.4882
VAC063	I	180705	4	2.73	119i	1.25	21.7536
VAC063	I	180705	4	2.73	119i	2.5	32.5592
VAC063	I	180705	4	2.73	119i	5	39.9526
VAC063	I	180705	4	2.73	119i	10	53.8863
VAC063	I	180709	1	3.48	120i	0.039	8.50679
VAC063	I	180709	1	3.48	120i	0.078	7.28507
VAC063	I	180709	1	3.48	120i	0.156	12.8507
VAC063	I	180709	1	3.48	120i	0.313	21.4027
VAC063	I	180709	1	3.48	120i	0.625	29.0045
VAC063	I	180709	1	3.48	120i	1.25	34.7059
VAC063	I	180709	1	3.48	120i	2.5	51.1312
VAC063	I	180709	1	3.48	120i	5	65.9276
VAC063	I	180709	1	3.48	120i	10	84.9321
VAC063	I	180709	1	3.48	121i	0.039	8.64253
VAC063	I	180709	1	3.48	121i	0.078	8.91403
VAC063	I	180709	1	3.48	121i	0.156	9.45701
VAC063	I	180709	1	3.48	121i	0.313	18.4163
VAC063	I	180709	1	3.48	121i	0.625	23.7104
VAC063	I	180709	1	3.48	121i	1.25	31.448
VAC063	I	180709	1	3.48	121i	2.5	43.1222
VAC063	I	180709	1	3.48	121i	5	59.1403
VAC063	I	180709	1	3.48	121i	10	76.1086
VAC063	I	180709	1	3.48	143i	0.039	12.4434
VAC063	I	180709	1	3.48	143i	0.078	12.4434
VAC063	I	180709	1	3.48	143i	0.156	8.91403
VAC063	I	180709	1	3.48	143i	0.313	14.4796
VAC063	I	180709	1	3.48	143i	0.625	25.0679
VAC063	I	180709	1	3.48	143i	1.25	34.1629
VAC063	I	180709	1	3.48	143i	2.5	42.1719
VAC063	I	180709	1	3.48	143i	5	59.819
VAC063	I	180709	1	3.48	143i	10	75.9729
VAC063	I	180709	2	3.48	144i	0.039	-2.51601
VAC063	I	180709	2	3.48	144i	0.078	3.65965
VAC063	I	180709	2	3.48	144i	0.156	6.67887
VAC063	I	180709	2	3.48	144i	0.313	9.4236
VAC063	I	180709	2	3.48	144i	0.625	14.3641
VAC063	I	180709	2	3.48	144i	1.25	18.893
VAC063	I	180709	2	3.48	144i	2.5	32.3422
VAC063	I	180709	2	3.48	144i	5	50.5947
VAC063	I	180709	2	3.48	144i	10	67.0631
VAC063	I	180709	2	3.48	145i	0.039	-0.73193
VAC063	I	180709	2	3.48	145i	0.078	1.87557
VAC063	I	180709	2	3.48	145i	0.156	3.79689
VAC063	I	180709	2	3.48	145i	0.313	11.6194
VAC063	I	180709	2	3.48	145i	0.625	22.3239
VAC063	I	180709	2	3.48	145i	1.25	30.4209
VAC063	I	180709	2	3.48	145i	2.5	47.7127
VAC063	I	180709	2	3.48	145i	5	71.3175
VAC063	I	180709	2	3.48	145i	10	88.3349
VAC063	I	180709	2	3.48	146i	0.039	5.44373
VAC063	I	180709	2	3.48	146i	0.078	1.05215
VAC063	I	180709	2	3.48	146i	0.156	0.640439
VAC063	I	180709	2	3.48	146i	0.313	4.89478
VAC063	I	180709	2	3.48	146i	0.625	13.9524
VAC063	I	180709	2	3.48	146i	1.25	21.0887
VAC063	I	180709	2	3.48	146i	2.5	35.4986
VAC063	I	180709	2	3.48	146i	5	54.849
VAC063	I	180709	2	3.48	146i	10	72.2781
VAC063	I	180709	3	3.48	147i	0.039	3.52564
VAC063	I	180709	3	3.48	147i	0.078	8.33333
VAC063	I	180709	3	3.48	147i	0.156	9.84432
VAC063	I	180709	3	3.48	147i	0.313	13.5531
VAC063	I	180709	3	3.48	147i	0.625	21.7949
VAC063	I	180709	3	3.48	147i	1.25	28.2509
VAC063	I	180709	3	3.48	147i	2.5	43.2234
VAC063	I	180709	3	3.48	147i	5	61.3553
VAC063	I	180709	3	3.48	147i	10	81.4103
VAC063	F	180730	1	3	01i	0.039	6.90909
VAC063	F	180730	1	3	01i	0.078	12.6364
VAC063	F	180730	1	3	01i	0.156	14.5455
VAC063	F	180730	1	3	01i	0.313	19.0455
VAC063	F	180730	1	3	01i	0.625	27.2273
VAC063	F	180730	1	3	01i	1.25	32.5455
VAC063	F	180730	1	3	01i	2.5	51.5
VAC063	F	180730	1	3	01i	5	76.5909
VAC063	F	180730	1	3	01i	10	94.7273
VAC063	F	180730	1	3	02i	0.039	4.72727
VAC063	F	180730	1	3	02i	0.078	8.27273
VAC063	F	180730	1	3	02i	0.156	11.6818
VAC063	F	180730	1	3	02i	0.313	10.4545
VAC063	F	180730	1	3	02i	0.625	14.2727
VAC063	F	180730	1	3	02i	1.25	18.5
VAC063	F	180730	1	3	02i	2.5	25.0455
VAC063	F	180730	1	3	02i	5	40.0455
VAC063	F	180730	1	3	02i	10	57.5
VAC063	F	180730	1	3	03i	0.039	8.81818
VAC063	F	180730	1	3	03i	0.078	5.40909
VAC063	F	180730	1	3	03i	0.156	8.95455
VAC063	F	180730	1	3	03i	0.313	7.45455
VAC063	F	180730	1	3	03i	0.625	16.4545
VAC063	F	180730	1	3	03i	1.25	16.1818
VAC063	F	180730	1	3	03i	2.5	23.6818
VAC063	F	180730	1	3	03i	5	31.8636
VAC063	F	180730	1	3	03i	10	43.5909
VAC063	F	180730	2	3	04i	0.039	4.36019
VAC063	F	180730	2	3	04i	0.078	6.06635
VAC063	F	180730	2	3	04i	0.156	6.63507
VAC063	F	180730	2	3	04i	0.313	4.21801
VAC063	F	180730	2	3	04i	0.625	12.7488
VAC063	F	180730	2	3	04i	1.25	14.3128
VAC063	F	180730	2	3	04i	2.5	19.4313
VAC063	F	180730	2	3	04i	5	29.3839
VAC063	F	180730	2	3	04i	10	45.4502
VAC063	F	180730	2	3	05i	0.039	5.78199
VAC063	F	180730	2	3	05i	0.078	2.36967
VAC063	F	180730	2	3	05i	0.156	9.19431
VAC063	F	180730	2	3	05i	0.313	16.3033
VAC063	F	180730	2	3	05i	0.625	20.5687
VAC063	F	180730	2	3	05i	1.25	23.4123
VAC063	F	180730	2	3	05i	2.5	32.5118
VAC063	F	180730	2	3	05i	5	52.1327
VAC063	F	180730	2	3	05i	10	74.455
VAC063	F	180730	2	3	06i	0.039	5.92417
VAC063	F	180730	2	3	06i	0.078	4.36019
VAC063	F	180730	2	3	06i	0.156	4.92891
VAC063	F	180730	2	3	06i	0.313	12.1801
VAC063	F	180730	2	3	06i	0.625	12.891
VAC063	F	180730	2	3	06i	1.25	14.8815
VAC063	F	180730	2	3	06i	2.5	21.2796
VAC063	F	180730	2	3	06i	5	36.7773
VAC063	F	180730	2	3	06i	10	55.9716
VAC063	F	180730	3	3	07i	0.039	1.56107
VAC063	F	180730	3	3	07i	0.078	5.28007
VAC063	F	180730	3	3	07i	0.156	0.0459137
VAC063	F	180730	3	3	07i	0.313	0.596878
VAC063	F	180730	3	3	07i	0.625	7.62167
VAC063	F	180730	3	3	07i	1.25	10.652
VAC063	F	180730	3	3	07i	2.5	25.3903
VAC063	F	180730	3	3	07i	5	35.8586
VAC063	F	180730	3	3	07i	10	56.382
VAC063	F	180730	3	3	08i	0.039	0.183655
VAC063	F	180730	3	3	08i	0.078	-0.505051
VAC063	F	180730	3	3	08i	0.156	-1.05601
VAC063	F	180730	3	3	08i	0.313	0.183655
VAC063	F	180730	3	3	08i	0.625	4.86685
VAC063	F	180730	3	3	08i	1.25	12.1671
VAC063	F	180730	3	3	08i	2.5	18.641
VAC063	F	180730	3	3	08i	5	26.079
VAC063	F	180730	3	3	08i	10	44.5363
VAC063	F	180730	3	3	09i	0.039	-0.918274
VAC063	F	180730	3	3	09i	0.078	0.734619
VAC063	F	180730	3	3	09i	0.156	2.11203
VAC063	F	180730	3	3	09i	0.313	6.382
VAC063	F	180730	3	3	09i	0.625	12.1671
VAC063	F	180730	3	3	09i	1.25	15.0597
VAC063	F	180730	3	3	09i	2.5	20.0184
VAC063	F	180730	3	3	09i	5	32.6905
VAC063	F	180730	3	3	09i	10	49.9082
VAC063	F	180730	4	3	10i	0.039	2.44917
VAC063	F	180730	4	3	10i	0.078	3.0037
VAC063	F	180730	4	3	10i	0.156	1.61738
VAC063	F	180730	4	3	10i	0.313	1.89464
VAC063	F	180730	4	3	10i	0.625	5.08318
VAC063	F	180730	4	3	10i	1.25	10.3512
VAC063	F	180730	4	3	10i	2.5	15.7579
VAC063	F	180730	4	3	10i	5	24.2144
VAC063	F	180730	4	3	10i	10	34.1959
VAC063	F	180730	4	3	11i	0.039	0.785582
VAC063	F	180730	4	3	11i	0.078	2.86506
VAC063	F	180730	4	3	11i	0.156	3.55823
VAC063	F	180730	4	3	11i	0.313	4.94455
VAC063	F	180730	4	3	11i	0.625	12.2921
VAC063	F	180730	4	3	11i	1.25	19.3623
VAC063	F	180730	4	3	11i	2.5	26.2939
VAC063	F	180730	4	3	11i	5	42.5139
VAC063	F	180730	4	3	11i	10	64.0018
VAC063	F	180730	4	3	12i	0.039	-0.0462107
VAC063	F	180730	4	3	12i	0.078	0.64695
VAC063	F	180730	4	3	12i	0.156	4.80591
VAC063	F	180730	4	3	12i	0.313	7.16266
VAC063	F	180730	4	3	12i	0.625	11.183
VAC063	F	180730	4	3	12i	1.25	24.4917
VAC063	F	180730	4	3	12i	2.5	26.5712
VAC063	F	180730	4	3	12i	5	42.3752
VAC063	F	180730	4	3	12i	10	65.1109
VAC063	F	180801	1	2.67	32i	0.039	8.9372
VAC063	F	180801	1	2.67	32i	0.078	17.6329
VAC063	F	180801	1	2.67	32i	0.156	17.7778
VAC063	F	180801	1	2.67	32i	0.313	18.3575
VAC063	F	180801	1	2.67	32i	0.625	24.0097
VAC063	F	180801	1	2.67	32i	1.25	30.9662
VAC063	F	180801	1	2.67	32i	2.5	34.8792
VAC063	F	180801	1	2.67	32i	5	56.1836
VAC063	F	180801	1	2.67	32i	10	74.0097
VAC063	F	180801	1	2.67	33i	0.039	5.02415
VAC063	F	180801	1	2.67	33i	0.078	10.0966
VAC063	F	180801	1	2.67	33i	0.156	7.63285
VAC063	F	180801	1	2.67	33i	0.313	7.92271
VAC063	F	180801	1	2.67	33i	0.625	10.0966
VAC063	F	180801	1	2.67	33i	1.25	11.256
VAC063	F	180801	1	2.67	33i	2.5	12.2705
VAC063	F	180801	1	2.67	33i	5	22.8502
VAC063	F	180801	1	2.67	33i	10	26.4734
VAC063	F	180801	1	2.67	34i	0.039	8.79227
VAC063	F	180801	1	2.67	34i	0.078	12.7053
VAC063	F	180801	1	2.67	34i	0.156	13.7198
VAC063	F	180801	1	2.67	34i	0.313	15.1691
VAC063	F	180801	1	2.67	34i	0.625	23.5749
VAC063	F	180801	1	2.67	34i	1.25	29.8068
VAC063	F	180801	1	2.67	34i	2.5	37.1981
VAC063	F	180801	1	2.67	34i	5	48.9372
VAC063	F	180801	1	2.67	34i	10	62.7053
VAC063	F	180801	2	2.67	35i	0.039	9.1857
VAC063	F	180801	2	2.67	35i	0.078	6.20655
VAC063	F	180801	2	2.67	35i	0.156	5.16385
VAC063	F	180801	2	2.67	35i	0.313	4.56802
VAC063	F	180801	2	2.67	35i	0.625	5.31281
VAC063	F	180801	2	2.67	35i	1.25	4.71698
VAC063	F	180801	2	2.67	35i	2.5	14.5482
VAC063	F	180801	2	2.67	35i	5	20.8044
VAC063	F	180801	2	2.67	35i	10	34.9553
VAC063	F	180801	2	2.67	36i	0.039	10.0794
VAC063	F	180801	2	2.67	36i	0.078	10.9732
VAC063	F	180801	2	2.67	36i	0.156	9.03674
VAC063	F	180801	2	2.67	36i	0.313	7.24926
VAC063	F	180801	2	2.67	36i	0.625	14.8461
VAC063	F	180801	2	2.67	36i	1.25	18.719
VAC063	F	180801	2	2.67	36i	2.5	29.4439
VAC063	F	180801	2	2.67	36i	5	33.0189
VAC063	F	180801	2	2.67	36i	10	47.3188
VAC063	F	180801	2	2.67	37i	0.039	9.48361
VAC063	F	180801	2	2.67	37i	0.078	5.46177
VAC063	F	180801	2	2.67	37i	0.156	5.31281
VAC063	F	180801	2	2.67	37i	0.313	4.56802
VAC063	F	180801	2	2.67	37i	0.625	5.90864
VAC063	F	180801	2	2.67	37i	1.25	8.29196
VAC063	F	180801	2	2.67	37i	2.5	19.7617
VAC063	F	180801	2	2.67	37i	5	27.9543
VAC063	F	180801	2	2.67	37i	10	37.4876
VAC063	F	180801	3	2.67	38i	0.039	5.06455
VAC063	F	180801	3	2.67	38i	0.078	10.7249
VAC063	F	180801	3	2.67	38i	0.156	13.1082
VAC063	F	180801	3	2.67	38i	0.313	11.3208
VAC063	F	180801	3	2.67	38i	0.625	18.4707
VAC063	F	180801	3	2.67	38i	1.25	21.7478
VAC063	F	180801	3	2.67	38i	2.5	26.9613
VAC063	F	180801	3	2.67	38i	5	38.1331
VAC063	F	180801	3	2.67	38i	10	51.0924
VAC063	F	180801	3	2.67	39i	0.039	6.10725
VAC063	F	180801	3	2.67	39i	0.078	6.55412
VAC063	F	180801	3	2.67	39i	0.156	12.6614
VAC063	F	180801	3	2.67	39i	0.313	14.002
VAC063	F	180801	3	2.67	39i	0.625	24.578
VAC063	F	180801	3	2.67	39i	1.25	30.6852
VAC063	F	180801	3	2.67	39i	2.5	38.431
VAC063	F	180801	3	2.67	39i	5	58.2423
VAC063	F	180801	3	2.67	39i	10	79.2453
VAC063	F	180801	3	2.67	40i	0.039	4.91559
VAC063	F	180801	3	2.67	40i	0.078	4.91559
VAC063	F	180801	3	2.67	40i	0.156	12.0655
VAC063	F	180801	3	2.67	40i	0.313	16.6832
VAC063	F	180801	3	2.67	40i	0.625	25.6207
VAC063	F	180801	3	2.67	40i	1.25	27.5571
VAC063	F	180801	3	2.67	40i	2.5	39.0268
VAC063	F	180801	3	2.67	40i	5	53.6246
VAC063	F	180801	3	2.67	40i	10	74.3297
VAC063	F	180801	4	2.67	41i	0.039	10.0099
VAC063	F	180801	4	2.67	41i	0.078	11.0454
VAC063	F	180801	4	2.67	41i	0.156	15.6312
VAC063	F	180801	4	2.67	41i	0.313	23.7673
VAC063	F	180801	4	2.67	41i	0.625	28.0572
VAC063	F	180801	4	2.67	41i	1.25	33.2347
VAC063	F	180801	4	2.67	41i	2.5	48.7673
VAC063	F	180801	4	2.67	41i	5	71.6963
VAC063	F	180801	4	2.67	41i	10	89.8915
VAC063	F	180801	4	2.67	42i	0.039	7.19921
VAC063	F	180801	4	2.67	42i	0.078	7.19921
VAC063	F	180801	4	2.67	42i	0.156	7.49507
VAC063	F	180801	4	2.67	42i	0.313	9.41815
VAC063	F	180801	4	2.67	42i	0.625	15.927
VAC063	F	180801	4	2.67	42i	1.25	18.8856
VAC063	F	180801	4	2.67	42i	2.5	33.2347
VAC063	F	180801	4	2.67	42i	5	43.8856
VAC063	F	180801	4	2.67	42i	10	65.927
VAC063	F	180801	4	2.67	43i	0.039	3.0572
VAC063	F	180801	4	2.67	43i	0.078	4.83235
VAC063	F	180801	4	2.67	43i	0.156	12.5247
VAC063	F	180801	4	2.67	43i	0.313	16.075
VAC063	F	180801	4	2.67	43i	0.625	20.3649
VAC063	F	180801	4	2.67	43i	1.25	28.7968
VAC063	F	180801	4	2.67	43i	2.5	40.6312
VAC063	F	180801	4	2.67	43i	5	56.4596
VAC063	F	180801	4	2.67	43i	10	75.8383
VAC063	F	180802	1	2.88	44i	0.039	7.11645
VAC063	F	180802	1	2.88	44i	0.078	11.8299
VAC063	F	180802	1	2.88	44i	0.156	8.50277
VAC063	F	180802	1	2.88	44i	0.313	9.33457
VAC063	F	180802	1	2.88	44i	0.625	16.9593
VAC063	F	180802	1	2.88	44i	1.25	21.6728
VAC063	F	180802	1	2.88	44i	2.5	28.1885
VAC063	F	180802	1	2.88	44i	5	41.7745
VAC063	F	180802	1	2.88	44i	10	58.9649
VAC063	F	180802	1	2.88	45i	0.039	7.25508
VAC063	F	180802	1	2.88	45i	0.078	6.97782
VAC063	F	180802	1	2.88	45i	0.156	8.22551
VAC063	F	180802	1	2.88	45i	0.313	10.9982
VAC063	F	180802	1	2.88	45i	0.625	19.4547
VAC063	F	180802	1	2.88	45i	1.25	22.7819
VAC063	F	180802	1	2.88	45i	2.5	32.0702
VAC063	F	180802	1	2.88	45i	5	47.1811
VAC063	F	180802	1	2.88	45i	10	65.6192
VAC063	F	180802	1	2.88	46i	0.039	4.48244
VAC063	F	180802	1	2.88	46i	0.078	9.4732
VAC063	F	180802	1	2.88	46i	0.156	9.75046
VAC063	F	180802	1	2.88	46i	0.313	8.91867
VAC063	F	180802	1	2.88	46i	0.625	14.1867
VAC063	F	180802	1	2.88	46i	1.25	23.7523
VAC063	F	180802	1	2.88	46i	2.5	24.1682
VAC063	F	180802	1	2.88	46i	5	36.6451
VAC063	F	180802	1	2.88	46i	10	47.3198
VAC063	F	180802	2	2.88	47i	0.039	-0.183486
VAC063	F	180802	2	2.88	47i	0.078	6.55963
VAC063	F	180802	2	2.88	47i	0.156	11.3761
VAC063	F	180802	2	2.88	47i	0.313	16.1927
VAC063	F	180802	2	2.88	47i	0.625	24.4495
VAC063	F	180802	2	2.88	47i	1.25	35.0459
VAC063	F	180802	2	2.88	47i	2.5	45.6422
VAC063	F	180802	2	2.88	47i	5	69.8624
VAC063	F	180802	2	2.88	47i	10	88.578
VAC063	F	180802	2	2.88	48i	0.039	1.88073
VAC063	F	180802	2	2.88	48i	0.078	-0.59633
VAC063	F	180802	2	2.88	48i	0.156	-0.183486
VAC063	F	180802	2	2.88	48i	0.313	4.08257
VAC063	F	180802	2	2.88	48i	0.625	14.9541
VAC063	F	180802	2	2.88	48i	1.25	16.1927
VAC063	F	180802	2	2.88	48i	2.5	18.2569
VAC063	F	180802	2	2.88	48i	5	28.8532
VAC063	F	180802	2	2.88	48i	10	44.6789
VAC063	F	180802	2	2.88	49i	0.039	4.08257
VAC063	F	180802	2	2.88	49i	0.078	7.24771
VAC063	F	180802	2	2.88	49i	0.156	3.94495
VAC063	F	180802	2	2.88	49i	0.313	8.76147
VAC063	F	180802	2	2.88	49i	0.625	23.4862
VAC063	F	180802	2	2.88	49i	1.25	26.1009
VAC063	F	180802	2	2.88	49i	2.5	33.5321
VAC063	F	180802	2	2.88	49i	5	47.2936
VAC063	F	180802	2	2.88	49i	10	66.422
VAC063	F	180802	3	2.88	50i	0.039	-0.70555
VAC063	F	180802	3	2.88	50i	0.078	-0.70555
VAC063	F	180802	3	2.88	50i	0.156	2.8222
VAC063	F	180802	3	2.88	50i	0.313	7.19661
VAC063	F	180802	3	2.88	50i	0.625	11.9944
VAC063	F	180802	3	2.88	50i	1.25	16.3688
VAC063	F	180802	3	2.88	50i	2.5	26.3876
VAC063	F	180802	3	2.88	50i	5	40.9219
VAC063	F	180802	3	2.88	50i	10	61.1007
VAC063	F	180802	3	2.88	51i	0.039	-6.91439
VAC063	F	180802	3	2.88	51i	0.078	-3.80997
VAC063	F	180802	3	2.88	51i	0.156	-1.12888
VAC063	F	180802	3	2.88	51i	0.313	2.8222
VAC063	F	180802	3	2.88	51i	0.625	7.90216
VAC063	F	180802	3	2.88	51i	1.25	14.8166
VAC063	F	180802	3	2.88	51i	2.5	23.0009
VAC063	F	180802	3	2.88	51i	5	37.2531
VAC063	F	180802	3	2.88	51i	10	57.0085
VAC063	F	180802	3	2.88	52i	0.039	-3.10442
VAC063	F	180802	3	2.88	52i	0.078	0.98777
VAC063	F	180802	3	2.88	52i	0.156	-0.84666
VAC063	F	180802	3	2.88	52i	0.313	5.22107
VAC063	F	180802	3	2.88	52i	0.625	11.9944
VAC063	F	180802	3	2.88	52i	1.25	21.3076
VAC063	F	180802	3	2.88	52i	2.5	31.3264
VAC063	F	180802	3	2.88	52i	5	54.6096
VAC063	F	180802	3	2.88	52i	10	77.0461
VAC063	F	180802	4	2.88	53i	0.039	-4.49236
VAC063	F	180802	4	2.88	53i	0.078	-4.7619
VAC063	F	180802	4	2.88	53i	0.156	3.18958
VAC063	F	180802	4	2.88	53i	0.313	13.5669
VAC063	F	180802	4	2.88	53i	0.625	15.0494
VAC063	F	180802	4	2.88	53i	1.25	24.2138
VAC063	F	180802	4	2.88	53i	2.5	39.1734
VAC063	F	180802	4	2.88	53i	5	57.5022
VAC063	F	180802	4	2.88	53i	10	82.7044
VAC063	F	180802	4	2.88	54i	0.039	-1.66217
VAC063	F	180802	4	2.88	54i	0.078	-6.10961
VAC063	F	180802	4	2.88	54i	0.156	-2.20126
VAC063	F	180802	4	2.88	54i	0.313	4.13297
VAC063	F	180802	4	2.88	54i	0.625	4.67206
VAC063	F	180802	4	2.88	54i	1.25	22.7314
VAC063	F	180802	4	2.88	54i	2.5	29.8742
VAC063	F	180802	4	2.88	54i	5	47.1249
VAC063	F	180802	4	2.88	54i	10	69.9012
VAC063	F	180802	4	2.88	55i	0.039	-4.7619
VAC063	F	180802	4	2.88	55i	0.078	-3.68374
VAC063	F	180802	4	2.88	55i	0.156	-1.5274
VAC063	F	180802	4	2.88	55i	0.313	8.71518
VAC063	F	180802	4	2.88	55i	0.625	11.2758
VAC063	F	180802	4	2.88	55i	1.25	18.9578
VAC063	F	180802	4	2.88	55i	2.5	31.2219
VAC063	F	180802	4	2.88	55i	5	51.9766
VAC063	F	180802	4	2.88	55i	10	74.0791
VAC063	F	180803	1	2.78	56i	0.039	7.83807
VAC063	F	180803	1	2.78	56i	0.078	10.5512
VAC063	F	180803	1	2.78	56i	0.156	13.652
VAC063	F	180803	1	2.78	56i	0.313	16.236
VAC063	F	180803	1	2.78	56i	0.625	23.3419
VAC063	F	180803	1	2.78	56i	1.25	26.3135
VAC063	F	180803	1	2.78	56i	2.5	33.8071
VAC063	F	180803	1	2.78	56i	5	50.3445
VAC063	F	180803	1	2.78	56i	10	71.0164
VAC063	F	180803	1	2.78	57i	0.039	7.06288
VAC063	F	180803	1	2.78	57i	0.078	12.4892
VAC063	F	180803	1	2.78	57i	0.156	13.3936
VAC063	F	180803	1	2.78	57i	0.313	19.9828
VAC063	F	180803	1	2.78	57i	0.625	27.2179
VAC063	F	180803	1	2.78	57i	1.25	34.3239
VAC063	F	180803	1	2.78	57i	2.5	43.8846
VAC063	F	180803	1	2.78	57i	5	68.174
VAC063	F	180803	1	2.78	57i	10	87.4246
VAC063	F	180803	1	2.78	58i	0.039	7.57967
VAC063	F	180803	1	2.78	58i	0.078	7.83807
VAC063	F	180803	1	2.78	58i	0.156	11.8432
VAC063	F	180803	1	2.78	58i	0.313	15.2024
VAC063	F	180803	1	2.78	58i	0.625	23.0835
VAC063	F	180803	1	2.78	58i	1.25	27.3471
VAC063	F	180803	1	2.78	58i	2.5	34.8407
VAC063	F	180803	1	2.78	58i	5	48.5357
VAC063	F	180803	1	2.78	58i	10	67.6572
VAC063	F	180803	2	2.78	59i	0.039	-1.69271
VAC063	F	180803	2	2.78	59i	0.078	6.25
VAC063	F	180803	2	2.78	59i	0.156	-1.82292
VAC063	F	180803	2	2.78	59i	0.313	8.33333
VAC063	F	180803	2	2.78	59i	0.625	9.63542
VAC063	F	180803	2	2.78	59i	1.25	13.2812
VAC063	F	180803	2	2.78	59i	2.5	20.1823
VAC063	F	180803	2	2.78	59i	5	35.2865
VAC063	F	180803	2	2.78	59i	10	59.5052
VAC063	F	180803	2	2.78	60i	0.039	0.911458
VAC063	F	180803	2	2.78	60i	0.078	1.17188
VAC063	F	180803	2	2.78	60i	0.156	-1.95312
VAC063	F	180803	2	2.78	60i	0.313	2.34375
VAC063	F	180803	2	2.78	60i	0.625	7.16146
VAC063	F	180803	2	2.78	60i	1.25	12.2396
VAC063	F	180803	2	2.78	60i	2.5	18.099
VAC063	F	180803	2	2.78	60i	5	29.0365
VAC063	F	180803	2	2.78	60i	10	44.401
VAC063	F	180803	2	2.78	61i	0.039	2.73438
VAC063	F	180803	2	2.78	61i	0.078	2.08333
VAC063	F	180803	2	2.78	61i	0.156	3.38542
VAC063	F	180803	2	2.78	61i	0.313	7.16146
VAC063	F	180803	2	2.78	61i	0.625	16.276
VAC063	F	180803	2	2.78	61i	1.25	20.7031
VAC063	F	180803	2	2.78	61i	2.5	26.6927
VAC063	F	180803	2	2.78	61i	5	41.4062
VAC063	F	180803	2	2.78	61i	10	61.4583
VAC063	F	180803	3	2.78	62i	0.039	9.77974
VAC063	F	180803	3	2.78	62i	0.078	11.4978
VAC063	F	180803	3	2.78	62i	0.156	16.2555
VAC063	F	180803	3	2.78	62i	0.313	17.4449
VAC063	F	180803	3	2.78	62i	0.625	23.3921
VAC063	F	180803	3	2.78	62i	1.25	30.793
VAC063	F	180803	3	2.78	62i	2.5	44.0088
VAC063	F	180803	3	2.78	62i	5	63.4361
VAC063	F	180803	3	2.78	62i	10	85.7709
VAC063	F	180803	3	2.78	63i	0.039	7.00441
VAC063	F	180803	3	2.78	63i	0.078	7.13656
VAC063	F	180803	3	2.78	63i	0.156	9.2511
VAC063	F	180803	3	2.78	63i	0.313	11.2335
VAC063	F	180803	3	2.78	63i	0.625	17.1806
VAC063	F	180803	3	2.78	63i	1.25	19.5595
VAC063	F	180803	3	2.78	63i	2.5	27.0925
VAC063	F	180803	3	2.78	63i	5	35.2863
VAC063	F	180803	3	2.78	63i	10	45.4626
VAC063	F	180803	3	2.78	64i	0.039	5.68282
VAC063	F	180803	3	2.78	64i	0.078	4.49339
VAC063	F	180803	3	2.78	64i	0.156	8.85463
VAC063	F	180803	3	2.78	64i	0.313	9.91189
VAC063	F	180803	3	2.78	64i	0.625	15.3304
VAC063	F	180803	3	2.78	64i	1.25	24.0529
VAC063	F	180803	3	2.78	64i	2.5	28.8106
VAC063	F	180803	3	2.78	64i	5	44.0088
VAC063	F	180803	3	2.78	64i	10	58.9427
VAC063	F	180803	4	2.78	65i	0.039	1.33452
VAC063	F	180803	4	2.78	65i	0.078	1.20107
VAC063	F	180803	4	2.78	65i	0.156	7.20641
VAC063	F	180803	4	2.78	65i	0.313	6.00534
VAC063	F	180803	4	2.78	65i	0.625	10.5427
VAC063	F	180803	4	2.78	65i	1.25	15.6139
VAC063	F	180803	4	2.78	65i	2.5	24.2883
VAC063	F	180803	4	2.78	65i	5	38.968
VAC063	F	180803	4	2.78	65i	10	61.6548
VAC063	F	180803	4	2.78	66i	0.039	1.73488
VAC063	F	180803	4	2.78	66i	0.078	3.87011
VAC063	F	180803	4	2.78	66i	0.156	5.73843
VAC063	F	180803	4	2.78	66i	0.313	9.34164
VAC063	F	180803	4	2.78	66i	0.625	17.3488
VAC063	F	180803	4	2.78	66i	1.25	19.8843
VAC063	F	180803	4	2.78	66i	2.5	28.8256
VAC063	F	180803	4	2.78	66i	5	40.5694
VAC063	F	180803	4	2.78	66i	10	60.1868
VAC063	F	180803	4	2.78	67i	0.039	-0.400356
VAC063	F	180803	4	2.78	67i	0.078	3.87011
VAC063	F	180803	4	2.78	67i	0.156	8.27402
VAC063	F	180803	4	2.78	67i	0.313	8.14057
VAC063	F	180803	4	2.78	67i	0.625	7.87367
VAC063	F	180803	4	2.78	67i	1.25	16.548
VAC063	F	180803	4	2.78	67i	2.5	24.1548
VAC063	F	180803	4	2.78	67i	5	37.0996
VAC063	F	180803	4	2.78	67i	10	52.0463
VAC063	F	180804	1	3.9	68i	0.039	7.54553
VAC063	F	180804	1	3.9	68i	0.078	11.7086
VAC063	F	180804	1	3.9	68i	0.156	12.0989
VAC063	F	180804	1	3.9	68i	0.313	16.1318
VAC063	F	180804	1	3.9	68i	0.625	18.6036
VAC063	F	180804	1	3.9	68i	1.25	21.5958
VAC063	F	180804	1	3.9	68i	2.5	25.889
VAC063	F	180804	1	3.9	68i	5	38.8985
VAC063	F	180804	1	3.9	68i	10	58.0225
VAC063	F	180804	1	3.9	69i	0.039	9.10668
VAC063	F	180804	1	3.9	69i	0.078	11.5785
VAC063	F	180804	1	3.9	69i	0.156	17.1726
VAC063	F	180804	1	3.9	69i	0.313	20.5551
VAC063	F	180804	1	3.9	69i	0.625	25.7589
VAC063	F	180804	1	3.9	69i	1.25	31.0928
VAC063	F	180804	1	3.9	69i	2.5	49.3062
VAC063	F	180804	1	3.9	69i	5	73.2437
VAC063	F	180804	1	3.9	69i	10	91.327
VAC063	F	180804	1	3.9	70i	0.039	6.24458
VAC063	F	180804	1	3.9	70i	0.078	8.84649
VAC063	F	180804	1	3.9	70i	0.156	11.5785
VAC063	F	180804	1	3.9	70i	0.313	10.4076
VAC063	F	180804	1	3.9	70i	0.625	14.3105
VAC063	F	180804	1	3.9	70i	1.25	16.5221
VAC063	F	180804	1	3.9	70i	2.5	26.4094
VAC063	F	180804	1	3.9	70i	5	36.2966
VAC063	F	180804	1	3.9	70i	10	54.9003
VAC063	F	180804	2	3.9	71i	0.039	6.91057
VAC063	F	180804	2	3.9	71i	0.078	8.98374
VAC063	F	180804	2	3.9	71i	0.156	8.98374
VAC063	F	180804	2	3.9	71i	0.313	10.5691
VAC063	F	180804	2	3.9	71i	0.625	14.7154
VAC063	F	180804	2	3.9	71i	1.25	20.4472
VAC063	F	180804	2	3.9	71i	2.5	25.2033
VAC063	F	180804	2	3.9	71i	5	35.6911
VAC063	F	180804	2	3.9	71i	10	51.5447
VAC063	F	180804	2	3.9	72i	0.039	7.88618
VAC063	F	180804	2	3.9	72i	0.078	10.5691
VAC063	F	180804	2	3.9	72i	0.156	12.8862
VAC063	F	180804	2	3.9	72i	0.313	14.4715
VAC063	F	180804	2	3.9	72i	0.625	19.3496
VAC063	F	180804	2	3.9	72i	1.25	24.8374
VAC063	F	180804	2	3.9	72i	2.5	38.1301
VAC063	F	180804	2	3.9	72i	5	60.935
VAC063	F	180804	2	3.9	72i	10	81.9106
VAC063	F	180804	2	3.9	73i	0.039	9.22764
VAC063	F	180804	2	3.9	73i	0.078	7.52033
VAC063	F	180804	2	3.9	73i	0.156	9.8374
VAC063	F	180804	2	3.9	73i	0.313	7.15447
VAC063	F	180804	2	3.9	73i	0.625	11.6667
VAC063	F	180804	2	3.9	73i	1.25	13.252
VAC063	F	180804	2	3.9	73i	2.5	26.4228
VAC063	F	180804	2	3.9	73i	5	38.4959
VAC063	F	180804	2	3.9	73i	10	49.9593
VAC063	F	180804	3	3.9	74i	0.039	2.53497
VAC063	F	180804	3	3.9	74i	0.078	5.94406
VAC063	F	180804	3	3.9	74i	0.156	5.41958
VAC063	F	180804	3	3.9	74i	0.313	6.73077
VAC063	F	180804	3	3.9	74i	0.625	9.35315
VAC063	F	180804	3	3.9	74i	1.25	16.4336
VAC063	F	180804	3	3.9	74i	2.5	25.743
VAC063	F	180804	3	3.9	74i	5	36.1014
VAC063	F	180804	3	3.9	74i	10	54.5892
VAC063	G	180923	1	2	01i	0.039	17.6004
VAC063	G	180923	1	2	01i	0.078	11.2979
VAC063	G	180923	1	2	01i	0.156	18.3007
VAC063	G	180923	1	2	01i	0.313	24.7432
VAC063	G	180923	1	2	01i	0.625	33.7068
VAC063	G	180923	1	2	01i	1.25	41.9701
VAC063	G	180923	1	2	01i	2.5	62.2782
VAC063	G	180923	1	2	01i	5	87.2082
VAC063	G	180923	1	2	01i	10	97.4323
VAC063	G	180923	1	2	02i	0.039	10.7376
VAC063	G	180923	1	2	02i	0.078	6.81606
VAC063	G	180923	1	2	02i	0.156	6.53595
VAC063	G	180923	1	2	02i	0.313	12.8385
VAC063	G	180923	1	2	02i	0.625	20.5415
VAC063	G	180923	1	2	02i	1.25	21.5219
VAC063	G	180923	1	2	02i	2.5	31.1858
VAC063	G	180923	1	2	02i	5	49.9533
VAC063	G	180923	1	2	02i	10	68.4407
VAC063	G	180923	1	2	03i	0.039	12.2782
VAC063	G	180923	1	2	03i	0.078	9.61718
VAC063	G	180923	1	2	03i	0.156	11.578
VAC063	G	180923	1	2	03i	0.313	10.0373
VAC063	G	180923	1	2	03i	0.625	18.0205
VAC063	G	180923	1	2	03i	1.25	19.5612
VAC063	G	180923	1	2	03i	2.5	24.6032
VAC063	G	180923	1	2	03i	5	40.7096
VAC063	G	180923	1	2	03i	10	54.9953
VAC063	G	180923	2	2	04i	0.039	5.83977
VAC063	G	180923	2	2	04i	0.078	4.2471
VAC063	G	180923	2	2	04i	0.156	8.01158
VAC063	G	180923	2	2	04i	0.313	8.44595
VAC063	G	180923	2	2	04i	0.625	16.6988
VAC063	G	180923	2	2	04i	1.25	20.7529
VAC063	G	180923	2	2	04i	2.5	24.5174
VAC063	G	180923	2	2	04i	5	41.0232
VAC063	G	180923	2	2	04i	10	57.6737
VAC063	G	180923	2	2	05i	0.039	8.01158
VAC063	G	180923	2	2	05i	0.078	8.15637
VAC063	G	180923	2	2	05i	0.156	13.0792
VAC063	G	180923	2	2	05i	0.313	18.4363
VAC063	G	180923	2	2	05i	0.625	29.0058
VAC063	G	180923	2	2	05i	1.25	30.5985
VAC063	G	180923	2	2	05i	2.5	45.6564
VAC063	G	180923	2	2	05i	5	65.0579
VAC063	G	180923	2	2	05i	10	85.0386
VAC063	G	180923	2	2	06i	0.039	5.83977
VAC063	G	180923	2	2	06i	0.078	8.15637
VAC063	G	180923	2	2	06i	0.156	11.1969
VAC063	G	180923	2	2	06i	0.313	10.9073
VAC063	G	180923	2	2	06i	0.625	18.5811
VAC063	G	180923	2	2	06i	1.25	22.056
VAC063	G	180923	2	2	06i	2.5	30.3089
VAC063	G	180923	2	2	06i	5	46.6699
VAC063	G	180923	2	2	06i	10	62.7413
VAC063	G	180923	3	2	07i	0.039	13.4523
VAC063	G	180923	3	2	07i	0.078	13.163
VAC063	G	180923	3	2	07i	0.156	15.3327
VAC063	G	180923	3	2	07i	0.313	13.8862
VAC063	G	180923	3	2	07i	0.625	21.8419
VAC063	G	180923	3	2	07i	1.25	29.7975
VAC063	G	180923	3	2	07i	2.5	31.244
VAC063	G	180923	3	2	07i	5	48.6017
VAC063	G	180923	3	2	07i	10	71.6008
VAC063	G	180923	3	2	08i	0.039	10.9932
VAC063	G	180923	3	2	08i	0.078	11.7165
VAC063	G	180923	3	2	08i	0.156	10.4147
VAC063	G	180923	3	2	08i	0.313	10.1254
VAC063	G	180923	3	2	08i	0.625	18.6596
VAC063	G	180923	3	2	08i	1.25	19.6721
VAC063	G	180923	3	2	08i	2.5	27.6278
VAC063	G	180923	3	2	08i	5	41.9479
VAC063	G	180923	3	2	08i	10	55.6895
VAC063	G	180923	3	2	09i	0.039	12.2951
VAC063	G	180923	3	2	09i	0.078	11.8611
VAC063	G	180923	3	2	09i	0.156	13.4523
VAC063	G	180923	3	2	09i	0.313	13.3076
VAC063	G	180923	3	2	09i	0.625	19.2382
VAC063	G	180923	3	2	09i	1.25	24.7348
VAC063	G	180923	3	2	09i	2.5	31.244
VAC063	G	180923	3	2	09i	5	40.5014
VAC063	G	180923	3	2	09i	10	58.8717
VAC063	G	180923	4	2	10i	0.039	12.2211
VAC063	G	180923	4	2	10i	0.078	13.967
VAC063	G	180923	4	2	10i	0.156	7.27449
VAC063	G	180923	4	2	10i	0.313	8.43841
VAC063	G	180923	4	2	10i	0.625	11.2027
VAC063	G	180923	4	2	10i	1.25	18.0407
VAC063	G	180923	4	2	10i	2.5	22.5509
VAC063	G	180923	4	2	10i	5	30.5529
VAC063	G	180923	4	2	10i	10	45.8293
VAC063	G	180923	4	2	11i	0.039	12.8031
VAC063	G	180923	4	2	11i	0.078	8.5839
VAC063	G	180923	4	2	11i	0.156	8.87488
VAC063	G	180923	4	2	11i	0.313	17.1678
VAC063	G	180923	4	2	11i	0.625	24.1513
VAC063	G	180923	4	2	11i	1.25	28.807
VAC063	G	180923	4	2	11i	2.5	40.0097
VAC063	G	180923	4	2	11i	5	55.4316
VAC063	G	180923	4	2	11i	10	77.8371
VAC063	G	180923	4	2	12i	0.039	6.98351
VAC063	G	180923	4	2	12i	0.078	13.0941
VAC063	G	180923	4	2	12i	0.156	11.0572
VAC063	G	180923	4	2	12i	0.313	10.3298
VAC063	G	180923	4	2	12i	0.625	20.5141
VAC063	G	180923	4	2	12i	1.25	25.0242
VAC063	G	180923	4	2	12i	2.5	38.8458
VAC063	G	180923	4	2	12i	5	57.032
VAC063	G	180923	4	2	12i	10	75.3637
VAC063	G	180924	1	3.2	32i	0.039	14.6098
VAC063	G	180924	1	3.2	32i	0.078	7.39564
VAC063	G	180924	1	3.2	32i	0.156	9.16515
VAC063	G	180924	1	3.2	32i	0.313	10.5263
VAC063	G	180924	1	3.2	32i	0.625	17.6044
VAC063	G	180924	1	3.2	32i	1.25	24.4102
VAC063	G	180924	1	3.2	32i	2.5	33.6661
VAC063	G	180924	1	3.2	32i	5	55.9891
VAC063	G	180924	1	3.2	32i	10	77.7677
VAC063	G	180924	1	3.2	33i	0.039	6.85118
VAC063	G	180924	1	3.2	33i	0.078	4.94555
VAC063	G	180924	1	3.2	33i	0.156	5.08167
VAC063	G	180924	1	3.2	33i	0.313	6.30672
VAC063	G	180924	1	3.2	33i	0.625	8.48457
VAC063	G	180924	1	3.2	33i	1.25	8.48457
VAC063	G	180924	1	3.2	33i	2.5	8.48457
VAC063	G	180924	1	3.2	33i	5	17.7405
VAC063	G	180924	1	3.2	33i	10	26.588
VAC063	G	180924	1	3.2	34i	0.039	10.7985
VAC063	G	180924	1	3.2	34i	0.078	7.53176
VAC063	G	180924	1	3.2	34i	0.156	14.3376
VAC063	G	180924	1	3.2	34i	0.313	12.0236
VAC063	G	180924	1	3.2	34i	0.625	20.3267
VAC063	G	180924	1	3.2	34i	1.25	26.8603
VAC063	G	180924	1	3.2	34i	2.5	31.3521
VAC063	G	180924	1	3.2	34i	5	49.0472
VAC063	G	180924	1	3.2	34i	10	68.9201
VAC063	G	180924	2	3.2	35i	0.039	-2.30292
VAC063	G	180924	2	3.2	35i	0.078	-2.96723
VAC063	G	180924	2	3.2	35i	0.156	-0.44287
VAC063	G	180924	2	3.2	35i	0.313	-2.17006
VAC063	G	180924	2	3.2	35i	0.625	1.28432
VAC063	G	180924	2	3.2	35i	1.25	0.487157
VAC063	G	180924	2	3.2	35i	2.5	9.78742
VAC063	G	180924	2	3.2	35i	5	16.9619
VAC063	G	180924	2	3.2	35i	10	31.4438
VAC063	G	180924	2	3.2	36i	0.039	3.67582
VAC063	G	180924	2	3.2	36i	0.078	2.21435
VAC063	G	180924	2	3.2	36i	0.156	0.88574
VAC063	G	180924	2	3.2	36i	0.313	5.27015
VAC063	G	180924	2	3.2	36i	0.625	13.6404
VAC063	G	180924	2	3.2	36i	1.25	15.1019
VAC063	G	180924	2	3.2	36i	2.5	20.682
VAC063	G	180924	2	3.2	36i	5	33.7024
VAC063	G	180924	2	3.2	36i	10	48.45
VAC063	G	180924	2	3.2	37i	0.039	2.87865
VAC063	G	180924	2	3.2	37i	0.078	2.34721
VAC063	G	180924	2	3.2	37i	0.156	4.47298
VAC063	G	180924	2	3.2	37i	0.313	0.354296
VAC063	G	180924	2	3.2	37i	0.625	4.20726
VAC063	G	180924	2	3.2	37i	1.25	6.06732
VAC063	G	180924	2	3.2	37i	2.5	13.6404
VAC063	G	180924	2	3.2	37i	5	26.5279
VAC063	G	180924	2	3.2	37i	10	38.4854
VAC063	G	180924	3	3.2	38i	0.039	5.81705
VAC063	G	180924	3	3.2	38i	0.078	3.01954
VAC063	G	180924	3	3.2	38i	0.156	3.41918
VAC063	G	180924	3	3.2	38i	0.313	5.55062
VAC063	G	180924	3	3.2	38i	0.625	12.611
VAC063	G	180924	3	3.2	38i	1.25	17.54
VAC063	G	180924	3	3.2	38i	2.5	27.7975
VAC063	G	180924	3	3.2	38i	5	33.1261
VAC063	G	180924	3	3.2	38i	10	52.4423
VAC063	G	180924	3	3.2	39i	0.078	2.35346
VAC063	G	180924	3	3.2	39i	0.156	5.01776
VAC063	G	180924	3	3.2	39i	0.313	11.0124
VAC063	G	180924	3	3.2	39i	0.625	22.6021
VAC063	G	180924	3	3.2	39i	1.25	24.8668
VAC063	G	180924	3	3.2	39i	2.5	40.7194
VAC063	G	180924	3	3.2	39i	5	58.3037
VAC063	G	180924	3	3.2	39i	10	82.1492
VAC063	G	180924	3	3.2	40i	0.039	4.08526
VAC063	G	180924	3	3.2	40i	0.078	5.81705
VAC063	G	180924	3	3.2	40i	0.156	12.0782
VAC063	G	180924	3	3.2	40i	0.313	13.0107
VAC063	G	180924	3	3.2	40i	0.625	23.6679
VAC063	G	180924	3	3.2	40i	1.25	29.6625
VAC063	G	180924	3	3.2	40i	2.5	38.1883
VAC063	G	180924	3	3.2	40i	5	55.9059
VAC063	G	180924	3	3.2	40i	10	78.5524
VAC063	G	180924	4	3.2	41i	0.039	-1.06007
VAC063	G	180924	4	3.2	41i	0.078	0.927562
VAC063	G	180924	4	3.2	41i	0.156	3.31272
VAC063	G	180924	4	3.2	41i	0.313	11.2633
VAC063	G	180924	4	3.2	41i	0.625	24.2491
VAC063	G	180924	4	3.2	41i	1.25	35.7774
VAC063	G	180924	4	3.2	41i	2.5	48.3657
VAC063	G	180924	4	3.2	41i	5	75.6625
VAC063	G	180924	4	3.2	41i	10	92.7562
VAC063	G	180924	4	3.2	42i	0.039	-6.62544
VAC063	G	180924	4	3.2	42i	0.078	-4.24028
[truncated: 3,262 more rows]
